# Supplementary material for: Dystrophins DP71 and DP427 determine cell viability during proliferation and myofibre differentiation
Source: Cell Death Dis. 2026 Apr 11;17(1):467. doi: 10.1038/s41419-026-08725-x (PMC13181019; doi:10.1038/s41419-026-08725-x)
Supplement: Supplementary file 2 — Dataset S1 [file 41419_2026_8725_MOESM2_ESM.xlsx]

## Sheet: HeLa_down-regulated
Gene	Full name	log2FC
LOC105374821	uncharacterized LOC105374821	-8.66
SLC38A5	solute carrier family 38 member 5	-8.42
TSPAN6	tetraspanin 6	-8.32
CXXC4	CXXC finger protein 4	-7.86
LINC02582	long intergenic non-protein coding RNA 2582	-7.46
LINC00707	long intergenic non-protein coding RNA 707	-7.39
PLAC4	placenta enriched 4	-7.37
ZNF182	zinc finger protein 182	-7.27
EDA2R	ectodysplasin A2 receptor	-7.2
LOC105374819	uncharacterized LOC105374819	-7.15
GABRB3	gamma-aminobutyric acid type A receptor subunit beta3	-6.76
LOC441666	zinc finger protein 91 pseudogene	-6.76
LINC00665	long intergenic non-protein coding RNA 665	-6.66
ATP10A	ATPase phospholipid transporting 10A (putative)	-6.59
MAGED1	MAGE family member D1	-6.48
ZFP30	ZFP30 zinc finger protein	-6.28
LHX8	LIM homeobox 8	-6.13
LOC124900819	uncharacterized LOC124900819	-6.08
MCF2	MCF.2 cell line derived transforming sequence	-5.98
LOC107987103	uncharacterized LOC107987103	-5.93
MGAT4A	alpha-1,3-mannosyl-glycoprotein 4-beta-N-acetylglucosaminyltransferase A	-5.87
RNF212	ring finger protein 212	-5.85
PIK3R1	phosphoinositide-3-kinase regulatory subunit 1	-5.77
PCDH11X	protocadherin 11 X-linked	-5.76
CCDC177	coiled-coil domain containing 177	-5.7
CNTNAP4	contactin associated protein family member 4	-5.66
FGG	fibrinogen gamma chain	-5.59
CDH12	cadherin 12	-5.48
MMP12	matrix metallopeptidase 12	-5.47
LOC124900818	uncharacterized LOC124900818	-5.45
FGF7	fibroblast growth factor 7	-5.38
ACTL8	actin like 8	-5.38
C1orf21	chromosome 1 open reading frame 21	-5.37
SCAT1	S-phase cancer associated transcript 1	-5.37
PIP4P2	phosphatidylinositol-4,5-bisphosphate 4-phosphatase 2	-5.36
LOC124900623	uncharacterized LOC124900623	-5.32
SELENOP	selenoprotein P	-5.31
AATK	apoptosis associated tyrosine kinase	-5.29
PIK3C2G	phosphatidylinositol-4-phosphate 3-kinase catalytic subunit type 2 gamma	-5.24
LINC01910	long intergenic non-protein coding RNA 1910	-5.21
CES1	carboxylesterase 1	-5.14
GPRIN3	GPRIN family member 3	-5.12
DECR1	2,4-dienoyl-CoA reductase 1	-5.06
LINC01389	long intergenic non-protein coding RNA 1389	-4.95
IL2RB	interleukin 2 receptor subunit beta	-4.92
FXYD3	FXYD domain containing ion transport regulator 3	-4.88
LOC124904183	uncharacterized LOC124904183	-4.8
NAPA-AS1	NAPA antisense RNA 1	-4.7
PECAM1	platelet and endothelial cell adhesion molecule 1	-4.54
SCART1	scavenger receptor family member expressed on T cells 1	-4.48
CLCA2	chloride channel accessory 2	-4.45
KBTBD8	kelch repeat and BTB domain containing 8	-4.45
HNMT	histamine N-methyltransferase	-4.41
COSMOC	cell fate and sterol metabolism associated divergent transcript of MOCOS	-4.38
MYL9	myosin light chain 9	-4.19
MYO5B	myosin VB	-4.12
LUM	lumican	-4.05
PCDH15	protocadherin related 15	-3.84
TGM2	transglutaminase 2	-3.81
TMEM256	transmembrane protein 256	-3.79
SERPINB3	serpin family B member 3	-3.64
UNC13A	unc-13 homolog A	-3.42
LINC00886	long intergenic non-protein coding RNA 886	-3.4
SMARCA1	SWI/SNF related, matrix associated, actin dependent regulator of chromatin, subfamily a, member 1	-3.39
LINC02755	long intergenic non-protein coding RNA 2755	-3.39
LOC124901735	uncharacterized LOC124901735	-3.38
MAPK6-DT	MAPK6 divergent transcript	-3.35
UNC5A	unc-5 netrin receptor A	-3.32
FAM167A	family with sequence similarity 167 member A	-3.28
IFTAP	intraflagellar transport associated protein	-3.19
THAP12P7	THAP domain containing 12 pseudogene 7	-3.19
SH3KBP1	SH3 domain containing kinase binding protein 1	-3.13
C1QL1	complement C1q like 1	-3.13
TMEM178B	transmembrane protein 178B	-3.11
SERPINB4	serpin family B member 4	-3.01
FZD8	frizzled class receptor 8	-2.92
C4B	complement C4B (Chido blood group)	-2.91
TYRP1	tyrosinase related protein 1	-2.82
SELPLG	selectin P ligand	-2.81
ADGRE2	adhesion G protein-coupled receptor E2	-2.81
MTFR1L	mitochondrial fission regulator 1 like	-2.8
GSPT1	G1 to S phase transition 1	-2.79
TMEM147	transmembrane protein 147	-2.78
GPM6B	glycoprotein M6B	-2.78
SYNE1	spectrin repeat containing nuclear envelope protein 1	-2.76
LDOC1	LDOC1 regulator of NFKB signaling	-2.76
VAMP3	vesicle associated membrane protein 3	-2.69
SPINK6	serine peptidase inhibitor Kazal type 6	-2.69
VGLL3	vestigial like family member 3	-2.62
HOXB7	homeobox B7	-2.57
PCYOX1L	prenylcysteine oxidase 1 like	-2.55
PIGV	phosphatidylinositol glycan anchor biosynthesis class V	-2.53
POLR3G	RNA polymerase III subunit G	-2.52
CD151	CD151 molecule (Raph blood group)	-2.52
BID	BH3 interacting domain death agonist	-2.52
LINC01132	long intergenic non-protein coding RNA 1132	-2.5
NINJ2-AS1	NINJ2 antisense RNA 1	-2.49
SYNC	syncoilin, intermediate filament protein	-2.47
TRX-CAT1-5	tRNA-iMet (anticodon CAT) 1-5	-2.45
LOC112268225	uncharacterized LOC112268225	-2.41
RPL22L1	ribosomal protein L22 like 1	-2.39
MNX1-AS1	MNX1 antisense RNA 1 (head to head)	-2.39
RYR2	ryanodine receptor 2	-2.37
TRI-AAT2-1	tRNA-Ile (anticodon AAT) 2-1	-2.37
IL7R	interleukin 7 receptor	-2.37
ATP1B1	ATPase Na+/K+ transporting subunit beta 1	-2.34
PPP1R14B-AS1	PPP1R14B antisense RNA 1	-2.34
THOC7	THO complex subunit 7	-2.3
ANXA1	annexin A1	-2.28
LINC00887	long intergenic non-protein coding RNA 887	-2.27
PGM2	phosphoglucomutase 2	-2.26
LOC105372436	uncharacterized LOC105372436	-2.26
LINC01588	long intergenic non-protein coding RNA 1588	-2.23
HECW1	HECT, C2 and WW domain containing E3 ubiquitin protein ligase 1	-2.23
KRCC1	lysine rich coiled-coil 1	-2.22
NIPAL1	NIPA like domain containing 1	-2.22
NEBL	nebulette	-2.21
LINC02104	long intergenic non-protein coding RNA 2104	-2.2
MMACHC	metabolism of cobalamin associated C	-2.19
SPINK4	serine peptidase inhibitor Kazal type 4	-2.19
ZNF429	zinc finger protein 429	-2.16
ADAM9	ADAM metallopeptidase domain 9	-2.15
C9orf40	chromosome 9 open reading frame 40	-2.15
SLC52A2	solute carrier family 52 member 2	-2.15
FAM210B	family with sequence similarity 210 member B	-2.14
TIMM23	translocase of inner mitochondrial membrane 23	-2.13
MSMO1	methylsterol monooxygenase 1	-2.13
HSPB3	heat shock protein family B (small) member 3	-2.13
LOC107984552	uncharacterized LOC107984552	-2.12
SUCLG2-DT	SUCLG2 divergent transcript	-2.12
JKAMP	JNK1/MAPK8 associated membrane protein	-2.11
CCNC	cyclin C	-2.1
EIF4H	eukaryotic translation initiation factor 4H	-2.09
FSTL3	follistatin like 3	-2.09
ADGRG2	adhesion G protein-coupled receptor G2	-2.09
C2CD4D-AS1	C2CD4D and THEM5 antisense RNA 1	-2.09
UMAD1	UBAP1-MVB12-associated (UMA) domain containing 1	-2.07
FAP	fibroblast activation protein alpha	-2.07
BCYRN1P1	brain cytoplasmic RNA 1, pseudogene 1	-2.07
ELL2	elongation factor for RNA polymerase II 2	-2.06
FOXP4-AS1	FOXP4 antisense RNA 1	-2.06
PHB2	prohibitin 2	-2.04
ITGA6	integrin subunit alpha 6	-2.02
HSD17B6	hydroxysteroid 17-beta dehydrogenase 6	-2.02
TMBIM6	transmembrane BAX inhibitor motif containing 6	-2.01
EIF4HP1	eukaryotic translation initiation factor 4H pseudogene 1	-2.01
TFAP2A-AS1	TFAP2A antisense RNA 1	-2.01
PRRX2	paired related homeobox 2	-2.01
TUBGCP4	tubulin gamma complex associated protein 4	-1.98
NOL4L	nucleolar protein 4 like	-1.98
DKK1	dickkopf WNT signaling pathway inhibitor 1	-1.98
PERP	p53 apoptosis effector related to PMP22	-1.97
MRPL34	mitochondrial ribosomal protein L34	-1.97
NCAPD2	non-SMC condensin I complex subunit D2	-1.96
RAB4A	RAB4A, member RAS oncogene family	-1.96
ENAH	ENAH actin regulator	-1.95
DUSP7	dual specificity phosphatase 7	-1.93
EMP1	epithelial membrane protein 1	-1.93
CCDC167	coiled-coil domain containing 167	-1.91
ARL6IP6	ADP ribosylation factor like GTPase 6 interacting protein 6	-1.91
LOC124907982	uncharacterized LOC124907982	-1.89
OSBPL9	oxysterol binding protein like 9	-1.88
THAP12	THAP domain containing 12	-1.88
DZIP3	DAZ interacting zinc finger protein 3	-1.87
ZSWIM5	zinc finger SWIM-type containing 5	-1.87
GALNT7	polypeptide N-acetylgalactosaminyltransferase 7	-1.86
ZDHHC20	zinc finger DHHC-type palmitoyltransferase 20	-1.86
YIPF6	Yip1 domain family member 6	-1.84
CLDN12	claudin 12	-1.83
ATP11C	ATPase phospholipid transporting 11C	-1.82
TPD52L1	TPD52 like 1	-1.82
RPP25L	ribonuclease P/MRP subunit p25 like	-1.82
FUCA1	alpha-L-fucosidase 1	-1.82
SYN3-AS1	SYN3 antisense RNA 1	-1.82
ALDH3B1	aldehyde dehydrogenase 3 family member B1	-1.81
DCAKD	dephospho-CoA kinase domain containing	-1.81
PTPN11	protein tyrosine phosphatase non-receptor type 11	-1.78
TMEM38B	transmembrane protein 38B	-1.78
RBKS	ribokinase	-1.78
ABITRAM	actin binding transcription modulator	-1.77
LMAN1	lectin, mannose binding 1	-1.76
HOTAIRM1	HOXA transcript antisense RNA, myeloid-specific 1	-1.76
RRAS2	RAS related 2	-1.75
UTRN	utrophin	-1.74
PDGFA	platelet derived growth factor subunit A	-1.74
KRBA2	KRAB-A domain containing 2	-1.74
ZDHHC16	zinc finger DHHC-type palmitoyltransferase 16	-1.73
SERINC5	serine incorporator 5	-1.72
IQCH-AS1	IQCH antisense RNA 1	-1.72
TRNQ		-1.72
MRS2	magnesium transporter MRS2	-1.71
FADS2	fatty acid desaturase 2	-1.71
BPNT2	3'(2'), 5'-bisphosphate nucleotidase 2	-1.7
CRYBG1	crystallin beta-gamma domain containing 1	-1.69
RUFY2	RUN and FYVE domain containing 2	-1.68
UAP1	UDP-N-acetylglucosamine pyrophosphorylase 1	-1.67
GBP2	guanylate binding protein 2	-1.67
FAM104B	family with sequence similarity 104 member B	-1.67
NUS1P1	NUS1 pseudogene 1	-1.67
DMTN	dematin actin binding protein	-1.67
PNO1	partner of NOB1 homolog	-1.66
RPL22P1	ribosomal protein L22 pseudogene 1	-1.66
PIK3C2A	phosphatidylinositol-4-phosphate 3-kinase catalytic subunit type 2 alpha	-1.65
PLEKHA7	pleckstrin homology domain containing A7	-1.65
BICD2	BICD cargo adaptor 2	-1.64
FAM136A	family with sequence similarity 136 member A	-1.63
CMBL	carboxymethylenebutenolidase homolog	-1.63
DICER1	dicer 1, ribonuclease III	-1.63
KIF3B	kinesin family member 3B	-1.63
SPA17	sperm autoantigenic protein 17	-1.63
NUS1	NUS1 dehydrodolichyl diphosphate synthase subunit	-1.62
ITIH4	inter-alpha-trypsin inhibitor heavy chain 4	-1.62
PACC1	proton activated chloride channel 1	-1.61
ZNF664	zinc finger protein 664	-1.6
ELOVL1	ELOVL fatty acid elongase 1	-1.6
KLHL8	kelch like family member 8	-1.6
APLP2	amyloid beta precursor like protein 2	-1.59
NCEH1	neutral cholesterol ester hydrolase 1	-1.59
CCDC90B	coiled-coil domain containing 90B	-1.59
GDF11	growth differentiation factor 11	-1.59
ACOT7	acyl-CoA thioesterase 7	-1.59
HSPD1	heat shock protein family D (Hsp60) member 1	-1.58
PPP1R2	protein phosphatase 1 regulatory inhibitor subunit 2	-1.58
CAV1	caveolin 1	-1.58
SLC27A2	solute carrier family 27 member 2	-1.58
MMGT1	membrane magnesium transporter 1	-1.58
ESRP2	epithelial splicing regulatory protein 2	-1.58
POLR2A	RNA polymerase II subunit A	-1.58
PIERCE2	piercer of microtubule wall 2	-1.58
SINHCAF	SIN3-HDAC complex associated factor	-1.57
ZEB2	zinc finger E-box binding homeobox 2	-1.56
IQCG	IQ motif containing G	-1.56
NUCKS1	nuclear casein kinase and cyclin dependent kinase substrate 1	-1.54
AGR2	anterior gradient 2, protein disulphide isomerase family member	-1.54
RMC1	regulator of MON1-CCZ1	-1.54
VPS45	vacuolar protein sorting 45 homolog	-1.53
MAFIP	MAFF interacting protein (pseudogene)	-1.53
PLK2	polo like kinase 2	-1.52
SOWAHC	sosondowah ankyrin repeat domain family member C	-1.52
AXL	AXL receptor tyrosine kinase	-1.52
PPAT	phosphoribosyl pyrophosphate amidotransferase	-1.52
PLEKHA3	pleckstrin homology domain containing A3	-1.52
BCYRN1	brain cytoplasmic RNA 1	-1.52
TMCC1-DT	TMCC1 divergent transcript	-1.52
LINC00294	long intergenic non-protein coding RNA 294	-1.51
EIF3FP3	eukaryotic translation initiation factor 3 subunit F pseudogene 3	-1.51
LDAH	lipid droplet associated hydrolase	-1.51
SLC12A6	solute carrier family 12 member 6	-1.5
METTL23	methyltransferase like 23	-1.5
MICAL2	microtubule associated monooxygenase, calponin and LIM domain containing 2	-1.5
FADS3	fatty acid desaturase 3	-1.49
ABCF2	ATP binding cassette subfamily F member 2	-1.49
LOC124908063	uncharacterized LOC124908063	-1.49
OSMR	oncostatin M receptor	-1.48
NDUFB3	NADH:ubiquinone oxidoreductase subunit B3	-1.47
MLX	MAX dimerization protein MLX	-1.47
MED6	mediator complex subunit 6	-1.47
MAPK3	mitogen-activated protein kinase 3	-1.47
ARNT2	aryl hydrocarbon receptor nuclear translocator 2	-1.47
ATP1A1	ATPase Na+/K+ transporting subunit alpha 1	-1.46
SPOPL	speckle type BTB/POZ protein like	-1.46
SKA3	spindle and kinetochore associated complex subunit 3	-1.46
MARCOL	MARCO like	-1.46
ARSJ	arylsulfatase family member J	-1.46
RNASEH1-DT	RNASEH1 divergent transcript	-1.46
DIRAS1	DIRAS family GTPase 1	-1.46
SEPTIN2	septin 2	-1.45
LMO7	LIM domain 7	-1.45
ELOVL5	ELOVL fatty acid elongase 5	-1.45
RAP1B	RAP1B, member of RAS oncogene family	-1.45
MRPL15	mitochondrial ribosomal protein L15	-1.45
RBM47	RNA binding motif protein 47	-1.45
DIO2	iodothyronine deiodinase 2	-1.45
ERI2	ERI1 exoribonuclease family member 2	-1.45
HSDL1	hydroxysteroid dehydrogenase like 1	-1.45
ATP2B1	ATPase plasma membrane Ca2+ transporting 1	-1.44
RRBP1	ribosome binding protein 1	-1.44
RIOK3	RIO kinase 3	-1.44
ZNF860	zinc finger protein 860	-1.44
RIOX2	ribosomal oxygenase 2	-1.43
TOMM34	translocase of outer mitochondrial membrane 34	-1.43
ETS1	ETS proto-oncogene 1, transcription factor	-1.43
TSPAN4	tetraspanin 4	-1.43
PARK7	Parkinsonism associated deglycase	-1.42
TAB2	TGF-beta activated kinase 1 (MAP3K7) binding protein 2	-1.42
MTMR6	myotubularin related protein 6	-1.42
TRIM6	tripartite motif containing 6	-1.42
UBE2B	ubiquitin conjugating enzyme E2 B	-1.41
AGPAT5	1-acylglycerol-3-phosphate O-acyltransferase 5	-1.41
RAPGEF4	Rap guanine nucleotide exchange factor 4	-1.41
FUBP3	far upstream element binding protein 3	-1.4
LINC00467	long intergenic non-protein coding RNA 467	-1.4
HIPK3	homeodomain interacting protein kinase 3	-1.39
PDCD4	programmed cell death 4	-1.39
UHMK1	U2AF homology motif kinase 1	-1.39
EXT2	exostosin glycosyltransferase 2	-1.39
TXNDC12	thioredoxin domain containing 12	-1.38
ADAM10	ADAM metallopeptidase domain 10	-1.38
UBE2J1	ubiquitin conjugating enzyme E2 J1	-1.38
TOMM6	translocase of outer mitochondrial membrane 6	-1.38
RNF115	ring finger protein 115	-1.38
NCR3LG1	natural killer cell cytotoxicity receptor 3 ligand 1	-1.38
ETNPPL	ethanolamine-phosphate phospho-lyase	-1.38
TMEM63B	transmembrane protein 63B	-1.37
NUDCD2	NudC domain containing 2	-1.37
THNSL1	threonine synthase like 1	-1.37
SLC25A15	solute carrier family 25 member 15	-1.37
ZNF23	zinc finger protein 23	-1.37
HYAL2	hyaluronidase 2	-1.37
ONECUT2	one cut homeobox 2	-1.37
CALM1	calmodulin 1	-1.36
TNFRSF12A	TNF receptor superfamily member 12A	-1.36
MRPS17	mitochondrial ribosomal protein S17	-1.36
CEP55	centrosomal protein 55	-1.36
B4GALT5	beta-1,4-galactosyltransferase 5	-1.35
SLC20A1	solute carrier family 20 member 1	-1.35
CDK17	cyclin dependent kinase 17	-1.35
PMEPA1	prostate transmembrane protein, androgen induced 1	-1.35
ROBO1	roundabout guidance receptor 1	-1.34
RPL5P34	ribosomal protein L5 pseudogene 34	-1.33
LOC93622	Morf4 family associated protein 1 like 1	-1.33
SCD	stearoyl-CoA desaturase	-1.32
TMEM230	transmembrane protein 230	-1.32
SHISAL1	shisa like 1	-1.32
ITGB1	integrin subunit beta 1	-1.31
MOCOS	molybdenum cofactor sulfurase	-1.31
NFE2	nuclear factor, erythroid 2	-1.31
TOR1AIP2	torsin 1A interacting protein 2	-1.3
C18orf21	chromosome 18 open reading frame 21	-1.3
LOC122526782	uncharacterized LOC122526782	-1.3
GOLGA2P10	GOLGA2 pseudogene 10	-1.3
ARHGAP12	Rho GTPase activating protein 12	-1.29
MRTFB	myocardin related transcription factor B	-1.29
CREBL2	cAMP responsive element binding protein like 2	-1.29
DIABLO	diablo IAP-binding mitochondrial protein	-1.29
TRAPPC5	trafficking protein particle complex subunit 5	-1.28
MPV17L2	MPV17 mitochondrial inner membrane protein like 2	-1.28
DTD1	D-aminoacyl-tRNA deacylase 1	-1.28
PEX11A	peroxisomal biogenesis factor 11 alpha	-1.28
SETD9	SET domain containing 9	-1.28
RWDD2B	RWD domain containing 2B	-1.28
SPTLC3	serine palmitoyltransferase long chain base subunit 3	-1.28
ATP2B4	ATPase plasma membrane Ca2+ transporting 4	-1.27
STYX	serine/threonine/tyrosine interacting protein	-1.27
NACC2	NACC family member 2	-1.27
ATG16L1	autophagy related 16 like 1	-1.27
DOCK6	dedicator of cytokinesis 6	-1.27
GFPT2	glutamine-fructose-6-phosphate transaminase 2	-1.26
ZNF232-AS1	ZNF232 antisense RNA 1	-1.26
SRM	spermidine synthase	-1.26
REEP6	receptor accessory protein 6	-1.26
EHD2	EH domain containing 2	-1.26
KLRC2	killer cell lectin like receptor C2	-1.26
ZNF462	zinc finger protein 462	-1.26
MAP3K20	mitogen-activated protein kinase kinase kinase 20	-1.25
FEZ2	fasciculation and elongation protein zeta 2	-1.25
BRCC3	BRCA1/BRCA2-containing complex subunit 3	-1.25
GNAL	G protein subunit alpha L	-1.25
RTL8A	retrotransposon Gag like 8A	-1.25
ZBED5-AS1	ZBED5 antisense RNA 1	-1.25
DYNLL1	dynein light chain LC8-type 1	-1.24
C2orf74	chromosome 2 open reading frame 74	-1.24
IDH3A	isocitrate dehydrogenase (NAD(+)) 3 catalytic subunit alpha	-1.23
EIF3F	eukaryotic translation initiation factor 3 subunit F	-1.23
NIPSNAP3A	nipsnap homolog 3A	-1.23
RCC1	regulator of chromosome condensation 1	-1.22
CHMP2B	charged multivesicular body protein 2B	-1.22
PUDP	pseudouridine 5'-phosphatase	-1.22
IGFBP3	insulin like growth factor binding protein 3	-1.22
CNTRL	centriolin	-1.22
PDE6D	phosphodiesterase 6D	-1.22
CD47	CD47 molecule	-1.22
CASC9	cancer susceptibility 9	-1.22
C1orf131	chromosome 1 open reading frame 131	-1.21
RAP2C	RAP2C, member of RAS oncogene family	-1.21
SYNPO	synaptopodin	-1.21
APEX1	apurinic/apyrimidinic endodeoxyribonuclease 1	-1.21
EFCAB2	EF-hand calcium binding domain 2	-1.2
LASP1	LIM and SH3 protein 1	-1.19
PPP2R2A	protein phosphatase 2 regulatory subunit Balpha	-1.19
EEA1	early endosome antigen 1	-1.19
C1QTNF6	C1q and TNF related 6	-1.19
LOC124905233	uncharacterized LOC124905233	-1.19
ANAPC15	anaphase promoting complex subunit 15	-1.19
IL4R	interleukin 4 receptor	-1.19
RASSF3	Ras association domain family member 3	-1.19
LOC101928274	uncharacterized LOC101928274	-1.19
MYL12A	myosin light chain 12A	-1.18
SNX1	sorting nexin 1	-1.18
LUZP1	leucine zipper protein 1	-1.18
MPLKIP	M-phase specific PLK1 interacting protein	-1.18
COX17	cytochrome c oxidase copper chaperone COX17	-1.18
MEN1	menin 1	-1.18
UBE2D4	ubiquitin conjugating enzyme E2 D4 (putative)	-1.18
NDUFV3	NADH:ubiquinone oxidoreductase subunit V3	-1.17
SLIRP	SRA stem-loop interacting RNA binding protein	-1.17
HEBP2	heme binding protein 2	-1.17
SNTB2	syntrophin beta 2	-1.16
PPEF1	protein phosphatase with EF-hand domain 1	-1.16
TUBD1	tubulin delta 1	-1.16
DNAJB4	DnaJ heat shock protein family (Hsp40) member B4	-1.15
PTP4A1	protein tyrosine phosphatase 4A1	-1.15
P3H2	prolyl 3-hydroxylase 2	-1.15
BOLA3	bolA family member 3	-1.15
HMBS	hydroxymethylbilane synthase	-1.15
RPGRIP1L	RPGRIP1 like	-1.15
LEPR	leptin receptor	-1.15
DCTN4	dynactin subunit 4	-1.14
NDFIP2	Nedd4 family interacting protein 2	-1.14
ERP44	endoplasmic reticulum protein 44	-1.14
LRRC59	leucine rich repeat containing 59	-1.14
NDUFAF8	NADH:ubiquinone oxidoreductase complex assembly factor 8	-1.14
HYOU1	hypoxia up-regulated 1	-1.13
TMEM59	transmembrane protein 59	-1.13
KIAA2013	KIAA2013	-1.13
SMIM19	small integral membrane protein 19	-1.13
ZNFX1	zinc finger NFX1-type containing 1	-1.12
PPME1	protein phosphatase methylesterase 1	-1.12
GOT1	glutamic-oxaloacetic transaminase 1	-1.12
CCN1	cellular communication network factor 1	-1.12
EDEM3	ER degradation enhancing alpha-mannosidase like protein 3	-1.12
GABPB1	GA binding protein transcription factor subunit beta 1	-1.12
TRAF4	TNF receptor associated factor 4	-1.12
MICA	MHC class I polypeptide-related sequence A	-1.12
UFL1-AS1	UFL1 antisense RNA 1	-1.12
HNRNPUL1	heterogeneous nuclear ribonucleoprotein U like 1	-1.11
TPD52	tumor protein D52	-1.11
GLRX	glutaredoxin	-1.11
HYAL1	hyaluronidase 1	-1.11
R3HDM2	R3H domain containing 2	-1.11
FCHSD2	FCH and double SH3 domains 2	-1.11
SELENOF	selenoprotein F	-1.1
PEX19	peroxisomal biogenesis factor 19	-1.1
TRAM1	translocation associated membrane protein 1	-1.1
PPP1R9A	protein phosphatase 1 regulatory subunit 9A	-1.1
CSNK1G3	casein kinase 1 gamma 3	-1.1
TXNDC17	thioredoxin domain containing 17	-1.1
PLK1	polo like kinase 1	-1.1
ANKMY2	ankyrin repeat and MYND domain containing 2	-1.1
NPTN	neuroplastin	-1.1
ND3		-1.1
COL4A6	collagen type IV alpha 6 chain	-1.1
TRIM14	tripartite motif containing 14	-1.1
MIR4458HG	MIR4458 host gene	-1.1
HSD17B7	hydroxysteroid 17-beta dehydrogenase 7	-1.1
PBX1	PBX homeobox 1	-1.09
ETFRF1	electron transfer flavoprotein regulatory factor 1	-1.09
SLC30A6	solute carrier family 30 member 6	-1.09
ITGB8	integrin subunit beta 8	-1.09
DPY19L4	dpy-19 like 4	-1.09
CYBRD1	cytochrome b reductase 1	-1.09
EIF4G3	eukaryotic translation initiation factor 4 gamma 3	-1.08
KNSTRN	kinetochore localized astrin (SPAG5) binding protein	-1.08
GPN1	GPN-loop GTPase 1	-1.08
ANXA8L1	annexin A8 like 1	-1.08
ACER3	alkaline ceramidase 3	-1.08
TCP11L1	t-complex 11 like 1	-1.08
ESF1	ESF1 nucleolar pre-rRNA processing protein homolog	-1.08
WDCP	WD repeat and coiled coil containing	-1.08
PATL1	PAT1 homolog 1, processing body mRNA decay factor	-1.07
MBTPS2	membrane bound transcription factor peptidase, site 2	-1.07
VTA1	vesicle trafficking 1	-1.07
PRKACB	protein kinase cAMP-activated catalytic subunit beta	-1.07
NEXN	nexilin F-actin binding protein	-1.07
VPS36	vacuolar protein sorting 36 homolog	-1.07
RAP2B	RAP2B, member of RAS oncogene family	-1.07
SLC30A7	solute carrier family 30 member 7	-1.07
LOC105377896	uncharacterized LOC105377896	-1.07
TARS3	threonyl-tRNA synthetase 3	-1.07
SDHAF4	succinate dehydrogenase complex assembly factor 4	-1.07
RFX5	regulatory factor X5	-1.06
PPP4R1	protein phosphatase 4 regulatory subunit 1	-1.06
EMC4	ER membrane protein complex subunit 4	-1.06
TOM1L1	target of myb1 like 1 membrane trafficking protein	-1.06
MFAP3	microfibril associated protein 3	-1.06
HGSNAT	heparan-alpha-glucosaminide N-acetyltransferase	-1.06
PCSK1	proprotein convertase subtilisin/kexin type 1	-1.06
STN1	STN1 subunit of CST complex	-1.06
SEM1	SEM1 26S proteasome subunit	-1.06
ALG14	ALG14 UDP-N-acetylglucosaminyltransferase subunit	-1.06
CDK18	cyclin dependent kinase 18	-1.06
SLC18B1	solute carrier family 18 member B1	-1.06
ACOT13	acyl-CoA thioesterase 13	-1.05
ZFP91	ZFP91 zinc finger protein, atypical E3 ubiquitin ligase	-1.05
KLHL12	kelch like family member 12	-1.05
FAM177A1	family with sequence similarity 177 member A1	-1.05
SNAPIN	SNAP associated protein	-1.05
PLPBP	pyridoxal phosphate binding protein	-1.05
SPOCK1	SPARC (osteonectin), cwcv and kazal like domains proteoglycan 1	-1.05
LOC105370224	uncharacterized LOC105370224	-1.05
TRMT10A	tRNA methyltransferase 10A	-1.05
RNF111	ring finger protein 111	-1.04
RUFY3	RUN and FYVE domain containing 3	-1.04
RSAD1	radical S-adenosyl methionine domain containing 1	-1.04
STAU1	staufen double-stranded RNA binding protein 1	-1.03
XPNPEP3	X-prolyl aminopeptidase 3	-1.03
LINC00052	long intergenic non-protein coding RNA 52	-1.03
ZNF271P	zinc finger protein 271, pseudogene	-1.03
CHCHD4	coiled-coil-helix-coiled-coil-helix domain containing 4	-1.03
NET1	neuroepithelial cell transforming 1	-1.03
SLAIN2	SLAIN motif family member 2	-1.03
GOLPH3L	golgi phosphoprotein 3 like	-1.03
ST3GAL4	ST3 beta-galactoside alpha-2,3-sialyltransferase 4	-1.03
DENND6A	DENN domain containing 6A	-1.03
ZNF480	zinc finger protein 480	-1.03
SMIM11	small integral membrane protein 11	-1.03
FAM234B	family with sequence similarity 234 member B	-1.03
GNAQ	G protein subunit alpha q	-1.02
RGP1	RGP1 homolog, RAB6A GEF complex partner 1	-1.02
NTN4	netrin 4	-1.02
UGP2	UDP-glucose pyrophosphorylase 2	-1.01
TSPAN3	tetraspanin 3	-1.01
AVEN	apoptosis and caspase activation inhibitor	-1.01
KIAA1549	KIAA1549	-1.01
MANF	mesencephalic astrocyte derived neurotrophic factor	-1.01
UBE2E3	ubiquitin conjugating enzyme E2 E3	-1.01
SNX30	sorting nexin family member 30	-1.01
ENTPD5	ectonucleoside triphosphate diphosphohydrolase 5 (inactive)	-1.01
GOLGA3	golgin A3	-1
MRPS22	mitochondrial ribosomal protein S22	-1
ABL1	ABL proto-oncogene 1, non-receptor tyrosine kinase	-1
MAN1A2	mannosidase alpha class 1A member 2	-1
ZBTB37	zinc finger and BTB domain containing 37	-1
UQCC2	ubiquinol-cytochrome c reductase complex assembly factor 2	-1
ELMOD2	ELMO domain containing 2	-1
LOC124900605	uncharacterized LOC124900605	-1
COBLL1	cordon-bleu WH2 repeat protein like 1	-1
NDUFAF4	NADH:ubiquinone oxidoreductase complex assembly factor 4	-1
OAS1	2'-5'-oligoadenylate synthetase 1	-1
PDE9A	phosphodiesterase 9A	-1
PSMB6	proteasome 20S subunit beta 6	-0.99
TXN2	thioredoxin 2	-0.99
TMED8	transmembrane p24 trafficking protein family member 8	-0.99
SPAG7	sperm associated antigen 7	-0.99
TMEM184C	transmembrane protein 184C	-0.99
ATP11A	ATPase phospholipid transporting 11A	-0.99
NABP1	nucleic acid binding protein 1	-0.99
ZNF708	zinc finger protein 708	-0.99
CD55	CD55 molecule (Cromer blood group)	-0.98
CDK16	cyclin dependent kinase 16	-0.98
DPH5	diphthamide biosynthesis 5	-0.98
ENTPD7	ectonucleoside triphosphate diphosphohydrolase 7	-0.98
HMG20A	high mobility group 20A	-0.98
ALG5	ALG5 dolichyl-phosphate beta-glucosyltransferase	-0.98
AP1M2	adaptor related protein complex 1 subunit mu 2	-0.98
STEAP3	STEAP3 metalloreductase	-0.98
SLC35C1	solute carrier family 35 member C1	-0.98
KMT5B	lysine methyltransferase 5B	-0.98
TYW5	tRNA-yW synthesizing protein 5	-0.98
HELB	DNA helicase B	-0.98
PCSK6	proprotein convertase subtilisin/kexin type 6	-0.98
AQR	aquarius intron-binding spliceosomal factor	-0.97
CACUL1	CDK2 associated cullin domain 1	-0.97
CDYL	chromodomain Y like	-0.97
MEF2A	myocyte enhancer factor 2A	-0.97
PCDH17	protocadherin 17	-0.97
VPS54	VPS54 subunit of GARP complex	-0.97
SFXN4	sideroflexin 4	-0.97
CETN2	centrin 2	-0.97
GOLIM4	golgi integral membrane protein 4	-0.96
SEC11A	SEC11 homolog A, signal peptidase complex subunit	-0.96
ADSS2	adenylosuccinate synthase 2	-0.96
FUNDC2	FUN14 domain containing 2	-0.96
ASXL2	ASXL transcriptional regulator 2	-0.96
WWP1	WW domain containing E3 ubiquitin protein ligase 1	-0.96
ITPRIPL2	ITPRIP like 2	-0.96
COX3		-0.96
C19orf33	chromosome 19 open reading frame 33	-0.96
DEPDC7	DEP domain containing 7	-0.96
CACNA2D3	calcium voltage-gated channel auxiliary subunit alpha2delta 3	-0.96
LIMA1	LIM domain and actin binding 1	-0.95
NIFK	nucleolar protein interacting with the FHA domain of MKI67	-0.95
KIAA1191	KIAA1191	-0.95
LITAF	lipopolysaccharide induced TNF factor	-0.95
FAIM	Fas apoptotic inhibitory molecule	-0.95
LMLN	leishmanolysin like peptidase	-0.95
MTERF1	mitochondrial transcription termination factor 1	-0.95
MTARC1	mitochondrial amidoxime reducing component 1	-0.94
GTF3C3	general transcription factor IIIC subunit 3	-0.94
PLEKHB2	pleckstrin homology domain containing B2	-0.94
VANGL1	VANGL planar cell polarity protein 1	-0.94
VPS37A	VPS37A subunit of ESCRT-I	-0.94
DHCR24	24-dehydrocholesterol reductase	-0.93
PPP1R14B	protein phosphatase 1 regulatory inhibitor subunit 14B	-0.93
USP16	ubiquitin specific peptidase 16	-0.93
ATP8		-0.93
L1CAM	L1 cell adhesion molecule	-0.93
BNC2	basonuclin 2	-0.93
FBXO4	F-box protein 4	-0.93
SLC39A10	solute carrier family 39 member 10	-0.92
ZC3H15	zinc finger CCCH-type containing 15	-0.92
UBE2K	ubiquitin conjugating enzyme E2 K	-0.92
IL20RB	interleukin 20 receptor subunit beta	-0.92
UBN2	ubinuclein 2	-0.92
RPL36AL	ribosomal protein L36a like	-0.92
TNFAIP1	TNF alpha induced protein 1	-0.92
PIN4	peptidylprolyl cis/trans isomerase, NIMA-interacting 4	-0.92
GNL3L	G protein nucleolar 3 like	-0.91
CLPTM1L	CLPTM1 like	-0.91
PCF11	PCF11 cleavage and polyadenylation factor subunit	-0.91
TCAIM	T cell activation inhibitor, mitochondrial	-0.91
PPIB	peptidylprolyl isomerase B	-0.91
SMURF2	SMAD specific E3 ubiquitin protein ligase 2	-0.91
IQCE	IQ motif containing E	-0.91
SCARA3	scavenger receptor class A member 3	-0.91
CAPN2	calpain 2	-0.9
AGL	amylo-alpha-1, 6-glucosidase, 4-alpha-glucanotransferase	-0.9
ATP5MF	ATP synthase membrane subunit f	-0.9
MAB21L3	mab-21 like 3	-0.9
ZNF267	zinc finger protein 267	-0.9
CDKL5	cyclin dependent kinase like 5	-0.9
DYNC2LI1	dynein cytoplasmic 2 light intermediate chain 1	-0.9
UACA	uveal autoantigen with coiled-coil domains and ankyrin repeats	-0.89
USF3	upstream transcription factor family member 3	-0.89
DNAJC19	DnaJ heat shock protein family (Hsp40) member C19	-0.89
MRPS33	mitochondrial ribosomal protein S33	-0.89
NEK4	NIMA related kinase 4	-0.89
SLC41A2	solute carrier family 41 member 2	-0.89
ARMC8	armadillo repeat containing 8	-0.89
TMEM192	transmembrane protein 192	-0.89
MIX23	mitochondrial matrix import factor 23	-0.89
RPS26P11	ribosomal protein S26 pseudogene 11	-0.89
PTEN	phosphatase and tensin homolog	-0.89
NSA2	NSA2 ribosome biogenesis factor	-0.88
KRT17	keratin 17	-0.88
RAB11FIP1	RAB11 family interacting protein 1	-0.88
MXI1	MAX interactor 1, dimerization protein	-0.88
HACD1	3-hydroxyacyl-CoA dehydratase 1	-0.88
EIF4E	eukaryotic translation initiation factor 4E	-0.88
WDR59	WD repeat domain 59	-0.88
ARID2	AT-rich interaction domain 2	-0.87
BMS1	BMS1 ribosome biogenesis factor	-0.87
PUM3	pumilio RNA binding family member 3	-0.87
TMEM245	transmembrane protein 245	-0.87
VASP	vasodilator stimulated phosphoprotein	-0.87
BAG4	BAG cochaperone 4	-0.87
ATPAF1	ATP synthase mitochondrial F1 complex assembly factor 1	-0.87
PKP2	plakophilin 2	-0.87
USP6NL	USP6 N-terminal like	-0.87
TAF10	TATA-box binding protein associated factor 10	-0.87
CDC16	cell division cycle 16	-0.87
IFT56	intraflagellar transport 56	-0.87
ATXN7	ataxin 7	-0.87
SKP2	S-phase kinase associated protein 2	-0.86
FXR1	FMR1 autosomal homolog 1	-0.86
RNF4	ring finger protein 4	-0.86
DHX38	DEAH-box helicase 38	-0.86
API5	apoptosis inhibitor 5	-0.86
BRWD3	bromodomain and WD repeat domain containing 3	-0.86
MTIF3	mitochondrial translational initiation factor 3	-0.86
PRRG1	proline rich and Gla domain 1	-0.86
CHAC2	ChaC glutathione specific gamma-glutamylcyclotransferase 2	-0.86
ZNF714	zinc finger protein 714	-0.86
TLCD1	TLC domain containing 1	-0.86
GTF2A2	general transcription factor IIA subunit 2	-0.86
SAAL1	serum amyloid A like 1	-0.86
CREG2	cellular repressor of E1A stimulated genes 2	-0.86
NREP	neuronal regeneration related protein	-0.86
RIMOC1	RAB7A interacting MON1-CCZ1 complex subunit 1	-0.85
AGO2	argonaute RISC catalytic component 2	-0.85
MYO5A	myosin VA	-0.85
DSC2	desmocollin 2	-0.85
GID8	GID complex subunit 8 homolog	-0.85
NT5DC2	5'-nucleotidase domain containing 2	-0.85
TMCC1	transmembrane and coiled-coil domain family 1	-0.85
PRPSAP2	phosphoribosyl pyrophosphate synthetase associated protein 2	-0.85
ZCCHC10	zinc finger CCHC-type containing 10	-0.85
IPMK	inositol polyphosphate multikinase	-0.85
SURF4	surfeit 4	-0.85
EPB41L5	erythrocyte membrane protein band 4.1 like 5	-0.85
FAM200B	family with sequence similarity 200 member B	-0.85
ELOVL6	ELOVL fatty acid elongase 6	-0.84
TSPAN8	tetraspanin 8	-0.84
UTP3	UTP3 small subunit processome component	-0.84
CPM	carboxypeptidase M	-0.84
PIK3C2B	phosphatidylinositol-4-phosphate 3-kinase catalytic subunit type 2 beta	-0.84
AP1S1	adaptor related protein complex 1 subunit sigma 1	-0.84
VRK2	VRK serine/threonine kinase 2	-0.84
ATP6		-0.84
LYRM1	LYR motif containing 1	-0.84
CMTM4	CKLF like MARVEL transmembrane domain containing 4	-0.84
ZMIZ1	zinc finger MIZ-type containing 1	-0.84
PRR14L	proline rich 14 like	-0.83
DEPDC1	DEP domain containing 1	-0.83
COA6	cytochrome c oxidase assembly factor 6	-0.83
VTI1B	vesicle transport through interaction with t-SNAREs 1B	-0.83
EMP2	epithelial membrane protein 2	-0.83
FRYL	FRY like transcription coactivator	-0.83
PPIL1	peptidylprolyl isomerase like 1	-0.83
WDR36	WD repeat domain 36	-0.83
CCDC88A	coiled-coil domain containing 88A	-0.83
S100A11	S100 calcium binding protein A11	-0.83
MCTP1	multiple C2 and transmembrane domain containing 1	-0.83
UQCC3	ubiquinol-cytochrome c reductase complex assembly factor 3	-0.83
MAL2	mal, T cell differentiation protein 2	-0.83
BBX	BBX high mobility group box domain containing	-0.82
ANXA4	annexin A4	-0.82
RRP15	ribosomal RNA processing 15 homolog	-0.82
MRPL35	mitochondrial ribosomal protein L35	-0.82
CLPB	ClpB family mitochondrial disaggregase	-0.82
OSBPL1A	oxysterol binding protein like 1A	-0.82
COMMD6	COMM domain containing 6	-0.82
ARLNC1	androgen receptor regulated long noncoding RNA 1	-0.82
POLR3D	RNA polymerase III subunit D	-0.82
SMIM20	small integral membrane protein 20	-0.82
TTLL4	tubulin tyrosine ligase like 4	-0.82
TOP1	DNA topoisomerase I	-0.81
RIDA	reactive intermediate imine deaminase A homolog	-0.81
NEK2	NIMA related kinase 2	-0.81
ZEB1	zinc finger E-box binding homeobox 1	-0.81
KIAA2026	KIAA2026	-0.81
C19orf53	chromosome 19 open reading frame 53	-0.81
PCTP	phosphatidylcholine transfer protein	-0.81
TCEAL1	transcription elongation factor A like 1	-0.81
ARID1A	AT-rich interaction domain 1A	-0.81
YWHAG	tyrosine 3-monooxygenase/tryptophan 5-monooxygenase activation protein gamma	-0.8
AURKA	aurora kinase A	-0.8
NCKAP1	NCK associated protein 1	-0.8
OCRL	OCRL inositol polyphosphate-5-phosphatase	-0.8
RAB21	RAB21, member RAS oncogene family	-0.8
TUFT1	tuftelin 1	-0.8
NSDHL	NAD(P) dependent steroid dehydrogenase-like	-0.8
ZNF92	zinc finger protein 92	-0.8
NFIC	nuclear factor I C	-0.8
FANCM	FA complementation group M	-0.8
CTBS	chitobiase	-0.8
ZNF121	zinc finger protein 121	-0.79
ZC3H14	zinc finger CCCH-type containing 14	-0.79
SRSF9	serine and arginine rich splicing factor 9	-0.79
ZBTB38	zinc finger and BTB domain containing 38	-0.79
EFCAB14	EF-hand calcium binding domain 14	-0.79
MYO18A	myosin XVIIIA	-0.79
PALMD	palmdelphin	-0.79
RANBP9	RAN binding protein 9	-0.79
HTRA1	HtrA serine peptidase 1	-0.79
MRPL33	mitochondrial ribosomal protein L33	-0.79
DST	dystonin	-0.78
EIF2A	eukaryotic translation initiation factor 2A	-0.78
KLF5	KLF transcription factor 5	-0.78
ERO1A	endoplasmic reticulum oxidoreductase 1 alpha	-0.78
TYW3	tRNA-yW synthesizing protein 3 homolog	-0.78
CPSF2	cleavage and polyadenylation specific factor 2	-0.78
HMGN3	high mobility group nucleosomal binding domain 3	-0.78
SARNP	SAP domain containing ribonucleoprotein	-0.78
DTWD1	DTW domain containing 1	-0.78
PRPF18	pre-mRNA processing factor 18	-0.78
PURB	purine rich element binding protein B	-0.78
PAK1IP1	PAK1 interacting protein 1	-0.78
DYNLRB1	dynein light chain roadblock-type 1	-0.78
PSMD10	proteasome 26S subunit, non-ATPase 10	-0.78
MRPL57	mitochondrial ribosomal protein L57	-0.78
THUMPD3	THUMP domain containing 3	-0.78
GSTCD	glutathione S-transferase C-terminal domain containing	-0.78
KRT8	keratin 8	-0.77
S100A16	S100 calcium binding protein A16	-0.77
TUBB6	tubulin beta 6 class V	-0.77
SF3A3	splicing factor 3a subunit 3	-0.77
AGO1	argonaute RISC component 1	-0.77
NETO2	neuropilin and tolloid like 2	-0.77
CUTC	cutC copper transporter	-0.77
ATG3	autophagy related 3	-0.77
EED	embryonic ectoderm development	-0.77
NEU3	neuraminidase 3	-0.77
REL	REL proto-oncogene, NF-kB subunit	-0.77
BBS7	Bardet-Biedl syndrome 7	-0.77
SMIM30	small integral membrane protein 30	-0.77
YBEY	ybeY metalloendoribonuclease	-0.77
ZNF675	zinc finger protein 675	-0.77
C1orf43	chromosome 1 open reading frame 43	-0.76
RALA	RAS like proto-oncogene A	-0.76
MYH9	myosin heavy chain 9	-0.76
SKA2	spindle and kinetochore associated complex subunit 2	-0.76
CBR1	carbonyl reductase 1	-0.76
LAMTOR5	late endosomal/lysosomal adaptor, MAPK and MTOR activator 5	-0.76
FBXO28	F-box protein 28	-0.76
LYRM4	LYR motif containing 4	-0.76
ARK2N	arkadia (RNF111) N-terminal like PKA signaling regulator 2N	-0.76
S100A10	S100 calcium binding protein A10	-0.76
RITA1	RBPJ interacting and tubulin associated 1	-0.76
LONP2	lon peptidase 2, peroxisomal	-0.75
NRDC	nardilysin convertase	-0.75
EEIG2	EEIG family member 2	-0.75
ADGRA3	adhesion G protein-coupled receptor A3	-0.75
KPNA3	karyopherin subunit alpha 3	-0.75
MAVS	mitochondrial antiviral signaling protein	-0.75
UEVLD	UEV and lactate/malate dehyrogenase domains	-0.75
TECR	trans-2,3-enoyl-CoA reductase	-0.75
FRRS1	ferric chelate reductase 1	-0.75
YME1L1	YME1 like 1 ATPase	-0.74
EIF2S2	eukaryotic translation initiation factor 2 subunit beta	-0.74
GNPAT	glyceronephosphate O-acyltransferase	-0.74
MRPS5	mitochondrial ribosomal protein S5	-0.74
NAP1L4	nucleosome assembly protein 1 like 4	-0.74
SNRPD1	small nuclear ribonucleoprotein D1 polypeptide	-0.74
MVP	major vault protein	-0.74
PNPO	pyridoxamine 5'-phosphate oxidase	-0.74
RBM22	RNA binding motif protein 22	-0.74
COX14	cytochrome c oxidase assembly factor COX14	-0.74
MEA1	male-enhanced antigen 1	-0.74
TUBA1C	tubulin alpha 1c	-0.73
CD44	CD44 molecule (Indian blood group)	-0.73
WDR43	WD repeat domain 43	-0.73
DDX1	DEAD-box helicase 1	-0.73
SFXN1	sideroflexin 1	-0.73
NPEPPS	aminopeptidase puromycin sensitive	-0.73
CLNS1A	chloride nucleotide-sensitive channel 1A	-0.73
APOO	apolipoprotein O	-0.73
RABL6	RAB, member RAS oncogene family like 6	-0.73
FNBP1	formin binding protein 1	-0.73
SDHC	succinate dehydrogenase complex subunit C	-0.73
DDA1	DET1 and DDB1 associated 1	-0.73
OTUD6B-AS1	OTUD6B antisense RNA 1 (head to head)	-0.73
AHNAK2	AHNAK nucleoprotein 2	-0.72
CPNE3	copine 3	-0.72
AIMP1	aminoacyl tRNA synthetase complex interacting multifunctional protein 1	-0.72
CSNK2A2	casein kinase 2 alpha 2	-0.72
DPY30	dpy-30 histone methyltransferase complex regulatory subunit	-0.72
PFDN1	prefoldin subunit 1	-0.72
TOP1MT	DNA topoisomerase I mitochondrial	-0.72
PDZD11	PDZ domain containing 11	-0.72
PLEKHA1	pleckstrin homology domain containing A1	-0.72
KIF18A	kinesin family member 18A	-0.72
DBI	diazepam binding inhibitor, acyl-CoA binding protein	-0.72
SRRD	SRR1 domain containing	-0.72
CTR9	CTR9 homolog, Paf1/RNA polymerase II complex component	-0.71
ACTL6A	actin like 6A	-0.71
MRPS9	mitochondrial ribosomal protein S9	-0.71
ASAH1	N-acylsphingosine amidohydrolase 1	-0.71
KRT18	keratin 18	-0.71
C5orf24	chromosome 5 open reading frame 24	-0.71
LACTB2	lactamase beta 2	-0.71
PRKCI	protein kinase C iota	-0.71
BAZ2A	bromodomain adjacent to zinc finger domain 2A	-0.7
MAP7D3	MAP7 domain containing 3	-0.7
SYAP1	synapse associated protein 1	-0.7
DCUN1D1	defective in cullin neddylation 1 domain containing 1	-0.7
CNOT8	CCR4-NOT transcription complex subunit 8	-0.7
NCBP2	nuclear cap binding protein subunit 2	-0.7
TRIP11	thyroid hormone receptor interactor 11	-0.7
ZDHHC6	zinc finger DHHC-type palmitoyltransferase 6	-0.7
BRD7	bromodomain containing 7	-0.7
NOP16	NOP16 nucleolar protein	-0.7
EIF4EBP2	eukaryotic translation initiation factor 4E binding protein 2	-0.7
NAA20	N-alpha-acetyltransferase 20, NatB catalytic subunit	-0.7
OPN3	opsin 3	-0.7
ARID5B	AT-rich interaction domain 5B	-0.69
KIF5B	kinesin family member 5B	-0.69
ITCH	itchy E3 ubiquitin protein ligase	-0.69
CHD7	chromodomain helicase DNA binding protein 7	-0.69
DESI1	desumoylating isopeptidase 1	-0.69
QRICH1	glutamine rich 1	-0.69
ARL6IP5	ADP ribosylation factor like GTPase 6 interacting protein 5	-0.69
GNPNAT1	glucosamine-phosphate N-acetyltransferase 1	-0.69
MRPL13	mitochondrial ribosomal protein L13	-0.69
NDRG3	NDRG family member 3	-0.69
UTP15	UTP15 small subunit processome component	-0.69
ZHX1	zinc fingers and homeoboxes 1	-0.69
CDKN2B	cyclin dependent kinase inhibitor 2B	-0.69
NDST1	N-deacetylase and N-sulfotransferase 1	-0.69
IDE	insulin degrading enzyme	-0.68
MAPK6	mitogen-activated protein kinase 6	-0.68
FOXK2	forkhead box K2	-0.68
TMEM167A	transmembrane protein 167A	-0.68
PRPF40A	pre-mRNA processing factor 40 homolog A	-0.68
SSB	small RNA binding exonuclease protection factor La	-0.68
HERC5	HECT and RLD domain containing E3 ubiquitin protein ligase 5	-0.68
RASSF9	Ras association domain family member 9	-0.68
RBBP6	RB binding protein 6, ubiquitin ligase	-0.68
EIF4E2	eukaryotic translation initiation factor 4E family member 2	-0.68
TOMM5	translocase of outer mitochondrial membrane 5	-0.68
EMC2	ER membrane protein complex subunit 2	-0.68
MRPS31	mitochondrial ribosomal protein S31	-0.68
PTMA	prothymosin alpha	-0.68
NOLC1	nucleolar and coiled-body phosphoprotein 1	-0.67
PSMD5	proteasome 26S subunit, non-ATPase 5	-0.67
SLC7A6	solute carrier family 7 member 6	-0.67
USO1	USO1 vesicle transport factor	-0.67
SCYL2	SCY1 like pseudokinase 2	-0.67
CHMP4B	charged multivesicular body protein 4B	-0.67
RPL27	ribosomal protein L27	-0.67
NME1	NME/NM23 nucleoside diphosphate kinase 1	-0.67
SSR1	signal sequence receptor subunit 1	-0.66
CAST	calpastatin	-0.66
NOL11	nucleolar protein 11	-0.66
DMD	dystrophin	-0.66
ANAPC1	anaphase promoting complex subunit 1	-0.66
PPA2	inorganic pyrophosphatase 2	-0.66
VPS50	VPS50 subunit of EARP/GARPII complex	-0.66
SETD5	SET domain containing 5	-0.66
GET3	guided entry of tail-anchored proteins factor 3, ATPase	-0.66
RBM10	RNA binding motif protein 10	-0.66
ASPH	aspartate beta-hydroxylase	-0.65
JAK1	Janus kinase 1	-0.65
EGLN1	egl-9 family hypoxia inducible factor 1	-0.65
TPM2	tropomyosin 2	-0.65
RPL9	ribosomal protein L9	-0.65
FASTKD2	FAST kinase domains 2	-0.65
NUP58	nucleoporin 58	-0.65
NDUFA12	NADH:ubiquinone oxidoreductase subunit A12	-0.65
PPP2R1B	protein phosphatase 2 scaffold subunit Abeta	-0.65
PSMD3	proteasome 26S subunit, non-ATPase 3	-0.65
SCCPDH	saccharopine dehydrogenase (putative)	-0.65
SLFN5	schlafen family member 5	-0.64
CYCS	cytochrome c, somatic	-0.64
MDM2	MDM2 proto-oncogene	-0.64
RSF1	remodeling and spacing factor 1	-0.64
STK38L	serine/threonine kinase 38 like	-0.64
STXBP1	syntaxin binding protein 1	-0.64
EFEMP1	EGF containing fibulin extracellular matrix protein 1	-0.63
FNDC3B	fibronectin type III domain containing 3B	-0.63
SIN3A	SIN3 transcription regulator family member A	-0.63
VAV3	vav guanine nucleotide exchange factor 3	-0.63
MRPL51	mitochondrial ribosomal protein L51	-0.63
PDHB	pyruvate dehydrogenase E1 subunit beta	-0.63
ME2	malic enzyme 2	-0.63
NUP54	nucleoporin 54	-0.63
GLCCI1	glucocorticoid induced 1	-0.63
CHCHD1	coiled-coil-helix-coiled-coil-helix domain containing 1	-0.63
LPCAT3	lysophosphatidylcholine acyltransferase 3	-0.63
SUPT4H1	SPT4 homolog, DSIF elongation factor subunit	-0.63
GMNN	geminin DNA replication inhibitor	-0.62
PRPF3	pre-mRNA processing factor 3	-0.62
MPDZ	multiple PDZ domain crumbs cell polarity complex component	-0.62
NCOA3	nuclear receptor coactivator 3	-0.62
MED14	mediator complex subunit 14	-0.62
CISD2	CDGSH iron sulfur domain 2	-0.62
CCDC34	coiled-coil domain containing 34	-0.62
RIPK1	receptor interacting serine/threonine kinase 1	-0.61
DLAT	dihydrolipoamide S-acetyltransferase	-0.61
THEM4	thioesterase superfamily member 4	-0.61
MRPS7	mitochondrial ribosomal protein S7	-0.61
SIGMAR1	sigma non-opioid intracellular receptor 1	-0.61
TMEM69	transmembrane protein 69	-0.61
ARIH2	ariadne RBR E3 ubiquitin protein ligase 2	-0.61
SLC25A13	solute carrier family 25 member 13	-0.61
NUDC	nuclear distribution C, dynein complex regulator	-0.61
YWHAZ	tyrosine 3-monooxygenase/tryptophan 5-monooxygenase activation protein zeta	-0.6
UNC13B	unc-13 homolog B	-0.6
DCAF6	DDB1 and CUL4 associated factor 6	-0.6
TMEM209	transmembrane protein 209	-0.6
TPM3	tropomyosin 3	-0.6
RN7SL4P	RNA, 7SL, cytoplasmic 4, pseudogene	-0.6
DNM1L	dynamin 1 like	-0.59
NAA15	N-alpha-acetyltransferase 15, NatA auxiliary subunit	-0.59
BTN3A2	butyrophilin subfamily 3 member A2	-0.59
LDB1	LIM domain binding 1	-0.59
ZNF326	zinc finger protein 326	-0.59
CAV2	caveolin 2	-0.59
UTP14A	UTP14A small subunit processome component	-0.58
HMGB1	high mobility group box 1	-0.58
WASHC4	WASH complex subunit 4	-0.58
OAZ1	ornithine decarboxylase antizyme 1	-0.57
ATP5PO	ATP synthase peripheral stalk subunit OSCP	-0.57
PSMB5	proteasome 20S subunit beta 5	-0.57
SRP72	signal recognition particle 72	-0.57
IDH1	isocitrate dehydrogenase (NADP(+)) 1	-0.57
RUVBL1	RuvB like AAA ATPase 1	-0.57
ERLIN2	ER lipid raft associated 2	-0.57
SBDS	SBDS ribosome maturation factor	-0.57
ANLN	anillin, actin binding protein	-0.56
ACTN1	actinin alpha 1	-0.56
PHC3	polyhomeotic homolog 3	-0.56
TUBB4B	tubulin beta 4B class IVb	-0.56
EID1	EP300 interacting inhibitor of differentiation 1	-0.56
EIF3J	eukaryotic translation initiation factor 3 subunit J	-0.56
BTBD3	BTB domain containing 3	-0.55
PODXL	podocalyxin like	-0.55
PSMD12	proteasome 26S subunit, non-ATPase 12	-0.55
LIMCH1	LIM and calponin homology domains 1	-0.54
MYO10	myosin X	-0.54
IFI16	interferon gamma inducible protein 16	-0.54
SSRP1	structure specific recognition protein 1	-0.53
MTRR	5-methyltetrahydrofolate-homocysteine methyltransferase reductase	-0.53
RTRAF	RNA transcription, translation and transport factor	-0.53
GTF3A	general transcription factor IIIA	-0.53
DOCK5	dedicator of cytokinesis 5	-0.53
ASH1L	ASH1 like histone lysine methyltransferase	-0.52
DAB2	DAB adaptor protein 2	-0.52
FAM98A	family with sequence similarity 98 member A	-0.52
NBR1	NBR1 autophagy cargo receptor	-0.51
COQ9	coenzyme Q9	-0.51
DSP	desmoplakin	-0.5
HSPA5	heat shock protein family A (Hsp70) member 5	-0.5
C1QBP	complement C1q binding protein	-0.49
GOLM1	golgi membrane protein 1	-0.49
KYNU	kynureninase	-0.44
GALNT2	polypeptide N-acetylgalactosaminyltransferase 2	-0.43

## Sheet: HeLa_up-regulated
Gene	Full name	log2FC
AKR1C3	aldo-keto reductase family 1 member C3	8.06
AKR1C1	aldo-keto reductase family 1 member C1	7.02
AKR1C2	aldo-keto reductase family 1 member C2	6.84
LOC105369724	uncharacterized LOC105369724	5.97
GABRG1	gamma-aminobutyric acid type A receptor subunit gamma1	5.89
SNORC	secondary ossification center associated regulator of chondrocyte maturation	5.86
CD22	CD22 molecule	5.82
BDKRB1	bradykinin receptor B1	5.61
CALCB	calcitonin related polypeptide beta	5.58
CHAC1	ChaC glutathione specific gamma-glutamylcyclotransferase 1	5.53
BTBD9	BTB domain containing 9	5.51
PDZK1	PDZ domain containing 1	5.19
SNHG33	small nucleolar RNA host gene 33	5.14
BANF1P2	BANF1 pseudogene 2	4.88
KLHL38	kelch like family member 38	4.85
LOC107984890	uncharacterized LOC107984890	4.85
LOC102723825	uncharacterized LOC102723825	4.7
NMRAL2P	NmrA like redox sensor 2, pseudogene	4.68
STAC3	SH3 and cysteine rich domain 3	4.67
LOC107984198	uncharacterized LOC107984198	4.57
RENBP	renin binding protein	4.46
LOC151760	putative uncharacterized protein LOC151760	4.43
MID2	midline 2	4.39
UMODL1	uromodulin like 1	4.39
RSAD2	radical S-adenosyl methionine domain containing 2	4.32
LOC105371024	uncharacterized LOC105371024	4.32
LOC647132	DExH-box helicase 29 pseudogene	4.3
ADGRL3	adhesion G protein-coupled receptor L3	4.29
IGFN1	immunoglobulin like and fibronectin type III domain containing 1	4.28
PRAME	PRAME nuclear receptor transcriptional regulator	4.21
KCNJ15	potassium inwardly rectifying channel subfamily J member 15	4.15
GDF15	growth differentiation factor 15	4.14
LOC124901609	uncharacterized LOC124901609	4.04
NDUFA4L2	NDUFA4 mitochondrial complex associated like 2	4.03
INHBE	inhibin subunit beta E	4
DISP2	dispatched RND transporter family member 2	3.97
CXCL10	C-X-C motif chemokine ligand 10	3.93
SNORD144	small nucleolar RNA, C/D box 144	3.81
ASNS	asparagine synthetase (glutamine-hydrolyzing)	3.77
BDKRB2	bradykinin receptor B2	3.77
H2BC3	H2B clustered histone 3	3.71
LOC105378797	uncharacterized LOC105378797	3.69
GPR137C	G protein-coupled receptor 137C	3.65
ADM2	adrenomedullin 2	3.58
FILIP1	filamin A interacting protein 1	3.52
PPP1R9A-AS1	PPP1R9A antisense RNA 1	3.52
GPNMB	glycoprotein nmb	3.44
GAPDHP43	glyceraldehyde 3 phosphate dehydrogenase pseudogene 43	3.4
PHKA2-AS1	PHKA2 antisense RNA 1	3.34
NEGR1	neuronal growth regulator 1	3.28
CAVIN4	caveolae associated protein 4	3.28
ISL2	ISL LIM homeobox 2	3.19
CAND1.11	uncharacterized LOC100130460	3.19
SLC7A11	solute carrier family 7 member 11	3.08
DDIT3	DNA damage inducible transcript 3	3.08
LGSN	lengsin, lens protein with glutamine synthetase domain	3.05
LOC124900602	uncharacterized LOC124900602	2.95
LTBP1	latent transforming growth factor beta binding protein 1	2.95
ADGRB3	adhesion G protein-coupled receptor B3	2.83
CADM2	cell adhesion molecule 2	2.76
LAMA1	laminin subunit alpha 1	2.73
CYP24A1	cytochrome P450 family 24 subfamily A member 1	2.72
IGFL2-AS1	IGFL2 antisense RNA 1	2.68
PPFIA4	PTPRF interacting protein alpha 4	2.66
SLC12A7	solute carrier family 12 member 7	2.65
SSBP2	single stranded DNA binding protein 2	2.64
CACNB2	calcium voltage-gated channel auxiliary subunit beta 2	2.62
RING1	ring finger protein 1	2.6
EDNRB	endothelin receptor type B	2.55
NUPR1	nuclear protein 1, transcriptional regulator	2.54
GPT2	glutamic--pyruvic transaminase 2	2.53
LOC124903901	uncharacterized LOC124903901	2.45
ZBED1	zinc finger BED-type containing 1	2.43
TRIM16L	tripartite motif containing 16 like	2.42
BEST1	bestrophin 1	2.41
FUT1	fucosyltransferase 1 (H blood group)	2.4
MET	MET proto-oncogene, receptor tyrosine kinase	2.38
OLFM1	olfactomedin 1	2.38
TRIB3	tribbles pseudokinase 3	2.36
OTOGL	otogelin like	2.33
USP35	ubiquitin specific peptidase 35	2.31
CXCL2	C-X-C motif chemokine ligand 2	2.29
GBA1	glucosylceramidase beta 1	2.28
NTS	neurotensin	2.27
KRT80	keratin 80	2.27
SESN3	sestrin 3	2.27
FOLR1	folate receptor alpha	2.26
S100A1	S100 calcium binding protein A1	2.26
PCK2	phosphoenolpyruvate carboxykinase 2, mitochondrial	2.24
HMOX1	heme oxygenase 1	2.22
ADGRG1	adhesion G protein-coupled receptor G1	2.22
CFH	complement factor H	2.2
SESN2	sestrin 2	2.2
SAMD12	sterile alpha motif domain containing 12	2.19
C5AR1	complement C5a receptor 1	2.15
ID2	inhibitor of DNA binding 2	2.14
SGPP1	sphingosine-1-phosphate phosphatase 1	2.14
LOC102724467	uncharacterized LOC102724467	2.12
GPCPD1	glycerophosphocholine phosphodiesterase 1	2.11
ABCB1	ATP binding cassette subfamily B member 1	2.11
BMP5	bone morphogenetic protein 5	2.08
CSF2RA	colony stimulating factor 2 receptor subunit alpha	2.08
BCHE	butyrylcholinesterase	2.04
CCND3	cyclin D3	2.04
PDK3	pyruvate dehydrogenase kinase 3	2.02
TEX19	testis expressed 19	2.02
SQSTM1	sequestosome 1	2.02
CARD6	caspase recruitment domain family member 6	2.01
FTH1P20	ferritin heavy chain 1 pseudogene 20	2
TNFAIP3	TNF alpha induced protein 3	1.97
GARS1	glycyl-tRNA synthetase 1	1.95
PSAT1	phosphoserine aminotransferase 1	1.95
HERPUD1	homocysteine inducible ER protein with ubiquitin like domain 1	1.85
SERF1B	small EDRK-rich factor 1B	1.85
CD99P1	CD99 molecule pseudogene 1	1.84
RFK	riboflavin kinase	1.82
WHAMMP1	WHAMM pseudogene 1	1.82
MSRB3	methionine sulfoxide reductase B3	1.81
STAC2	SH3 and cysteine rich domain 2	1.8
MBTPS1	membrane bound transcription factor peptidase, site 1	1.77
MAMDC2	MAM domain containing 2	1.77
NNT	nicotinamide nucleotide transhydrogenase	1.77
PHGDH	phosphoglycerate dehydrogenase	1.76
DUSP1	dual specificity phosphatase 1	1.76
LOC124902719	uncharacterized LOC124902719	1.76
MEOX1	mesenchyme homeobox 1	1.76
CARD14	caspase recruitment domain family member 14	1.75
GPER1	G protein-coupled estrogen receptor 1	1.73
PTPMT1	protein tyrosine phosphatase mitochondrial 1	1.72
IFRD1	interferon related developmental regulator 1	1.71
ADRB2	adrenoceptor beta 2	1.71
STC2	stanniocalcin 2	1.7
KIF21B	kinesin family member 21B	1.7
PTGS2	prostaglandin-endoperoxide synthase 2	1.69
PLEKHF1	pleckstrin homology and FYVE domain containing 1	1.68
TAPT1	transmembrane anterior posterior transformation 1	1.68
BAD	BCL2 associated agonist of cell death	1.68
CALU	calumenin	1.66
FAM110C	family with sequence similarity 110 member C	1.66
SEZ6L2	seizure related 6 homolog like 2	1.65
SLC31A1	solute carrier family 31 member 1	1.64
LINC00221	long intergenic non-protein coding RNA 221	1.64
HDAC9	histone deacetylase 9	1.63
HS1BP3	HCLS1 binding protein 3	1.63
C1R	complement C1r	1.63
ZNF48	zinc finger protein 48	1.63
PDE2A	phosphodiesterase 2A	1.62
TNFSF10	TNF superfamily member 10	1.61
TRMT12	tRNA methyltransferase 12 homolog	1.61
DEPTOR	DEP domain containing MTOR interacting protein	1.6
WDR83	WD repeat domain 83	1.6
CPQ	carboxypeptidase Q	1.59
PPFIA3	PTPRF interacting protein alpha 3	1.58
ELF3	E74 like ETS transcription factor 3	1.57
CYP26B1	cytochrome P450 family 26 subfamily B member 1	1.57
TOR3A	torsin family 3 member A	1.56
KRT7	keratin 7	1.55
ANKRD44	ankyrin repeat domain 44	1.55
ARL4D	ADP ribosylation factor like GTPase 4D	1.55
SLC1A4	solute carrier family 1 member 4	1.54
DHX58	DExH-box helicase 58	1.54
MARS1	methionyl-tRNA synthetase 1	1.53
VLDLR	very low density lipoprotein receptor	1.53
TUSC3	tumor suppressor candidate 3	1.53
LOC124902766	endogenous retrovirus group K member 7 Env polyprotein-like	1.52
ZNF419	zinc finger protein 419	1.52
C12orf57	chromosome 12 open reading frame 57	1.51
IRF9	interferon regulatory factor 9	1.51
SLC39A13	solute carrier family 39 member 13	1.5
PMAIP1	phorbol-12-myristate-13-acetate-induced protein 1	1.49
VGLL4	vestigial like family member 4	1.49
KCTD7	potassium channel tetramerization domain containing 7	1.49
ZNF554	zinc finger protein 554	1.49
BMF	Bcl2 modifying factor	1.49
ARHGAP45	Rho GTPase activating protein 45	1.49
TINCR	TINCR ubiquitin domain containing	1.48
BBC3	BCL2 binding component 3	1.48
TXNRD1	thioredoxin reductase 1	1.46
TRIM16	tripartite motif containing 16	1.46
NRBF2	nuclear receptor binding factor 2	1.46
MCM2	minichromosome maintenance complex component 2	1.45
H3-3A	H3.3 histone A	1.45
PCSK7	proprotein convertase subtilisin/kexin type 7	1.45
ST6GAL1	ST6 beta-galactoside alpha-2,6-sialyltransferase 1	1.44
SEMA4F	ssemaphorin 4F	1.44
PDCD6	programmed cell death 6	1.43
ABHD3	abhydrolase domain containing 3, phospholipase	1.43
MAP2K4	mitogen-activated protein kinase kinase 4	1.43
SBF1	SET binding factor 1	1.43
ZNF704	zinc finger protein 704	1.43
SLC1A5	solute carrier family 1 member 5	1.42
GDAP1	ganglioside induced differentiation associated protein 1	1.42
PKD1	polycystin 1, transient receptor potential channel interacting	1.42
FAM111A	FAM111 trypsin like peptidase A	1.42
RFX3	regulatory factor X3	1.42
CHMP4C	charged multivesicular body protein 4C	1.41
MORC4	MORC family CW-type zinc finger 4	1.41
WDR90	WD repeat domain 90	1.4
TTL	tubulin tyrosine ligase	1.39
ALPK2	alpha kinase 2	1.39
AFAP1	actin filament associated protein 1	1.38
ABTB2	ankyrin repeat and BTB domain containing 2	1.38
ZBED10P	zinc finger BED-type containing 10, pseudogene	1.38
ZNF33B	zinc finger protein 33B	1.37
TLR4	toll like receptor 4	1.37
PARVA	parvin alpha	1.36
SMAP1	small ArfGAP 1	1.36
WEE1	WEE1 G2 checkpoint kinase	1.36
TTC31	tetratricopeptide repeat domain 31	1.36
BAG6	BAG cochaperone 6	1.36
KRT81	keratin 81	1.36
ZNF530	zinc finger protein 530	1.36
LOC105373652	uncharacterized LOC105373652	1.36
PLCD3	phospholipase C delta 3	1.35
TOMM20	translocase of outer mitochondrial membrane 20	1.34
PSPH	phosphoserine phosphatase	1.34
RUSC1	RUN and SH3 domain containing 1	1.34
CUTA	cutA divalent cation tolerance homolog	1.34
FZD1	frizzled class receptor 1	1.34
SHMT2	serine hydroxymethyltransferase 2	1.32
RGS18	regulator of G protein signaling 18	1.32
PABPC1L	poly(A) binding protein cytoplasmic 1 like	1.32
TBC1D2	TBC1 domain family member 2	1.31
SVOPL	SVOP like	1.31
WARS1	tryptophanyl-tRNA synthetase 1	1.3
PPM1L	protein phosphatase, Mg2+/Mn2+ dependent 1L	1.3
VAMP7	vesicle associated membrane protein 7	1.3
AMDHD2	amidohydrolase domain containing 2	1.3
CBX7	chromobox 7	1.3
FBXL16	F-box and leucine rich repeat protein 16	1.29
TONSL	tonsoku like, DNA repair protein	1.29
FAM83G	family with sequence similarity 83 member G	1.29
TRADD	TNFRSF1A associated via death domain	1.29
EID3	EP300 interacting inhibitor of differentiation 3	1.29
MCFD2	multiple coagulation factor deficiency 2, ER cargo receptor complex subunit	1.28
WSB1	WD repeat and SOCS box containing 1	1.28
TPRA1	transmembrane protein adipocyte associated 1	1.28
SLC43A1	solute carrier family 43 member 1	1.28
LEMD2	LEM domain nuclear envelope protein 2	1.28
SLC6A9	solute carrier family 6 member 9	1.28
CLCN7	chloride voltage-gated channel 7	1.28
SNHG7	small nucleolar RNA host gene 7	1.27
GPSM1	G protein signaling modulator 1	1.27
GUCY1A2	guanylate cyclase 1 soluble subunit alpha 2	1.26
ESPL1	extra spindle pole bodies like 1, separase	1.26
CCDC71L	coiled-coil domain containing 71 like	1.26
TMEM65	transmembrane protein 65	1.25
ZNF136	zinc finger protein 136	1.25
ZNF165	zinc finger protein 165	1.25
MT2A	metallothionein 2A	1.25
MTMR11	myotubularin related protein 11	1.25
NQO1	NAD(P)H quinone dehydrogenase 1	1.24
AP5Z1	adaptor related protein complex 5 subunit zeta 1	1.24
PQBP1	polyglutamine binding protein 1	1.24
PITX1	paired like homeodomain 1	1.23
FAM43A	family with sequence similarity 43 member A	1.23
MLXIPL	MLX interacting protein like	1.23
BACE2	beta-secretase 2	1.22
H1-10	H1.10 linker histone	1.22
SNCA	synuclein alpha	1.22
PMM1	phosphomannomutase 1	1.21
CIRBP	cold inducible RNA binding protein	1.21
ACBD4	acyl-CoA binding domain containing 4	1.21
BANF1	BAF nuclear assembly factor 1	1.2
SMAD6	SMAD family member 6	1.2
RECQL4	RecQ like helicase 4	1.2
FLCN	folliculin	1.2
ZHX2	zinc fingers and homeoboxes 2	1.2
CD70	CD70 molecule	1.19
ZDHHC13	zinc finger DHHC-type palmitoyltransferase 13	1.19
ATF4	activating transcription factor 4	1.18
COMMD5	COMM domain containing 5	1.18
C19orf25	chromosome 19 open reading frame 25	1.18
LZTFL1	leucine zipper transcription factor like 1	1.18
NRAS	NRAS proto-oncogene, GTPase	1.17
WWTR1	WW domain containing transcription regulator 1	1.17
F11R	F11 receptor	1.17
TRIM11	tripartite motif containing 11	1.17
CPSF1	cleavage and polyadenylation specific factor 1	1.17
HLA-B	major histocompatibility complex, class I, B	1.16
FTH1	ferritin heavy chain 1	1.16
INSIG1	insulin induced gene 1	1.16
SPR	sepiapterin reductase	1.16
ATF6B	activating transcription factor 6 beta	1.16
CCNB1IP1	cyclin B1 interacting protein 1	1.16
SELENOM	selenoprotein M	1.16
USP43	ubiquitin specific peptidase 43	1.16
UBR7	ubiquitin protein ligase E3 component n-recognin 7	1.16
TMPRSS15	transmembrane serine protease 15	1.15
DYNLT3	dynein light chain Tctex-type 3	1.15
KLHL24	kelch like family member 24	1.15
PDE4B	phosphodiesterase 4B	1.15
ABHD4	abhydrolase domain containing 4, N-acyl phospholipase B	1.15
SSX2B	SSX family member 2B	1.15
HLA-A	major histocompatibility complex, class I, A	1.14
AP4M1	adaptor related protein complex 4 subunit mu 1	1.14
INPP5K	inositol polyphosphate-5-phosphatase K	1.14
PKMYT1	protein kinase, membrane associated tyrosine/threonine 1	1.14
KLHL15	kelch like family member 15	1.13
LOC124900275	extensin-like	1.13
TELO2	telomere maintenance 2	1.13
DNER	delta/notch like EGF repeat containing	1.13
SLC16A4	solute carrier family 16 member 4	1.13
NPTX1	neuronal pentraxin 1	1.12
RAVER2	ribonucleoprotein, PTB binding 2	1.12
MIS18A	MIS18 kinetochore protein A	1.12
WDR1	WD repeat domain 1	1.11
PTPN14	protein tyrosine phosphatase non-receptor type 14	1.11
TRMT2A	tRNA methyltransferase 2 homolog A	1.11
SAMD11	sterile alpha motif domain containing 11	1.11
DNMT3B	DNA methyltransferase 3 beta	1.11
ADGRD1	adhesion G protein-coupled receptor D1	1.11
DNAH17	dynein axonemal heavy chain 17	1.11
PDIA4	protein disulfide isomerase family A member 4	1.1
SNHG29	small nucleolar RNA host gene 29	1.1
ENO3	enolase 3	1.1
GUSB	glucuronidase beta	1.1
MRC2	mannose receptor C type 2	1.1
CRK	CRK proto-oncogene, adaptor protein	1.1
GFPT1	glutamine--fructose-6-phosphate transaminase 1	1.09
C4BPA	complement component 4 binding protein alpha	1.09
RHOB	ras homolog family member B	1.09
SLC7A5	solute carrier family 7 member 5	1.09
E2F1	E2F transcription factor 1	1.09
FANCE	FA complementation group E	1.09
CDT1	chromatin licensing and DNA replication factor 1	1.09
ITPRIP	inositol 1,4,5-trisphosphate receptor interacting protein	1.09
SNAI2	snail family transcriptional repressor 2	1.09
EFHD2	EF-hand domain family member D2	1.08
TUBA1A	tubulin alpha 1a	1.08
KIFC2	kinesin family member C2	1.08
ATOH8	atonal bHLH transcription factor 8	1.08
ULK1	unc-51 like autophagy activating kinase 1	1.08
EDN1	endothelin 1	1.08
TCIM	transcriptional and immune response regulator	1.07
GPRIN1	G protein regulated inducer of neurite outgrowth 1	1.07
GALT	galactose-1-phosphate uridylyltransferase	1.07
PYGO2	pygopus family PHD finger 2	1.07
AARS1	alanyl-tRNA synthetase 1	1.06
MCM5	minichromosome maintenance complex component 5	1.06
VEGFA	vascular endothelial growth factor A	1.06
ANKRD52	ankyrin repeat domain 52	1.06
SH3BP5	SH3 domain binding protein 5	1.05
TXNIP	thioredoxin interacting protein	1.05
IL6R	interleukin 6 receptor	1.05
HEY1	hes related family bHLH transcription factor with YRPW motif 1	1.05
MMD	monocyte to macrophage differentiation associated	1.05
COQ10A	coenzyme Q10A	1.05
ACD	ACD shelterin complex subunit and telomerase recruitment factor	1.05
XRCC1	X-ray repair cross complementing 1	1.04
TRIM35	tripartite motif containing 35	1.04
PIM1	Pim-1 proto-oncogene, serine/threonine kinase	1.04
CC2D1A	coiled-coil and C2 domain containing 1A	1.04
RAB17	RAB17, member RAS oncogene family	1.04
JUND	JunD proto-oncogene, AP-1 transcription factor subunit	1.04
SLC3A2	solute carrier family 3 member 2	1.03
EPHA3	EPH receptor A3	1.03
TANGO2	transport and golgi organization 2 homolog	1.03
LINC02970	long intergenic non-protein coding RNA 2970	1.03
GPR161	G protein-coupled receptor 161	1.03
TKT	transketolase	1.02
IER5	immediate early response 5	1.02
DOCK4	dedicator of cytokinesis 4	1.02
SYNJ2	synaptojanin 2	1.02
KLF4	KLF transcription factor 4	1.02
GCLM	glutamate-cysteine ligase modifier subunit	1.02
GLRA3	glycine receptor alpha 3	1.02
HOXC6	homeobox C6	1.02
WDR76	WD repeat domain 76	1.01
H3P6	H3 histone pseudogene 6	1.01
ADGRE5	adhesion G protein-coupled receptor E5	1.01
ARHGEF16	Rho guanine nucleotide exchange factor 16	1.01
TNS1	tensin 1	1.01
CHTF18	chromosome transmission fidelity factor 18	1.01
ID3	inhibitor of DNA binding 3	1.01
SH3PXD2A	SH3 and PX domains 2A	1
CEBPG	CCAAT enhancer binding protein gamma	1
PPP2R5E	protein phosphatase 2 regulatory subunit B'epsilon	1
RHBDD3	rhomboid domain containing 3	1
CTBP1	C-terminal binding protein 1	1
DVL2	dishevelled segment polarity protein 2	1
TBC1D24	TBC1 domain family member 24	1
CARS1	cysteinyl-tRNA synthetase 1	0.99
KCTD21	potassium channel tetramerization domain containing 21	0.99
ZXDC	ZXD family zinc finger C	0.99
ARPC4	actin related protein 2/3 complex subunit 4	0.99
IRAK2	interleukin 1 receptor associated kinase 2	0.99
NAMPT	nicotinamide phosphoribosyltransferase	0.98
RNF6	ring finger protein 6	0.98
PDK4	pyruvate dehydrogenase kinase 4	0.98
CDON	cell adhesion associated, oncogene regulated	0.98
FHOD1	formin homology 2 domain containing 1	0.98
SMIM13	small integral membrane protein 13	0.97
SAT1	spermidine/spermine N1-acetyltransferase 1	0.97
ATP9A	ATPase phospholipid transporting 9A (putative)	0.97
PBXIP1	PBX homeobox interacting protein 1	0.97
PIH1D1	PIH1 domain containing 1	0.97
GLMP	glycosylated lysosomal membrane protein	0.97
SMAD3	SMAD family member 3	0.97
UPP1	uridine phosphorylase 1	0.97
SERPINB5	serpin family B member 5	0.96
PPP1R3C	protein phosphatase 1 regulatory subunit 3C	0.96
CYRIB	CYFIP related Rac1 interactor B	0.96
PHYKPL	5-phosphohydroxy-L-lysine phospho-lyase	0.96
TOM1	target of myb1 membrane trafficking protein	0.96
SLC38A6	solute carrier family 38 member 6	0.96
ASPSCR1	ASPSCR1 tether for SLC2A4, UBX domain containing	0.96
TC2N	tandem C2 domains, nuclear	0.96
LIMK1	LIM domain kinase 1	0.96
DGKD	diacylglycerol kinase delta	0.95
VKORC1	vitamin K epoxide reductase complex subunit 1	0.95
DHRS3	dehydrogenase/reductase 3	0.95
SELENOH	selenoprotein H	0.95
ATF3	activating transcription factor 3	0.95
PKN3	protein kinase N3	0.95
IRF1	interferon regulatory factor 1	0.95
PCSK9	proprotein convertase subtilisin/kexin type 9	0.95
GPAA1	glycosylphosphatidylinositol anchor attachment 1	0.95
BOD1	biorientation of chromosomes in cell division 1	0.94
FANCG	FA complementation group G	0.94
CBS	cystathionine beta-synthase	0.94
RCHY1	ring finger and CHY zinc finger domain containing 1	0.94
MROH1	maestro heat like repeat family member 1	0.94
ESYT2	extended synaptotagmin 2	0.93
ETS2	ETS proto-oncogene 2, transcription factor	0.93
BNIP3	BCL2 interacting protein 3	0.93
CEBPB	CCAAT enhancer binding protein beta	0.93
CENPX	centromere protein X	0.93
TIFA	TRAF interacting protein with forkhead associated domain	0.93
RBBP4	RB binding protein 4, chromatin remodeling factor	0.92
THOC5	THO complex subunit 5	0.92
DNASE2	deoxyribonuclease 2, lysosomal	0.92
ALDH1L2	aldehyde dehydrogenase 1 family member L2	0.92
CADM1	cell adhesion molecule 1	0.92
MPP2	MAGUK p55 scaffold protein 2	0.92
LMF2	lipase maturation factor 2	0.92
EPHX1	epoxide hydrolase 1	0.92
PYCR1	pyrroline-5-carboxylate reductase 1	0.91
EPPK1	epiplakin 1	0.91
PPP3CB	protein phosphatase 3 catalytic subunit beta	0.91
KDSR	3-ketodihydrosphingosine reductase	0.91
PLIN2	perilipin 2	0.91
GXYLT2	glucoside xylosyltransferase 2	0.91
UNC119B	unc-119 lipid binding chaperone B	0.91
FBXW5	F-box and WD repeat domain containing 5	0.91
ORMDL3	ORMDL sphingolipid biosynthesis regulator 3	0.91
CDKL1	cyclin dependent kinase like 1	0.91
BNIP2	BCL2 interacting protein 2	0.9
DCAF12	DDB1 and CUL4 associated factor 12	0.9
MRPL49	mitochondrial ribosomal protein L49	0.9
TYMP	thymidine phosphorylase	0.9
C19orf48P	chromosome 19 open reading frame 48, pseudogene	0.9
KLF11	KLF transcription factor 11	0.9
NGRN	neugrin, neurite outgrowth associated	0.89
MIEF1	mitochondrial elongation factor 1	0.89
SLC39A14	solute carrier family 39 member 14	0.89
PPIP5K1	diphosphoinositol pentakisphosphate kinase 1	0.89
SHFL	shiftless antiviral inhibitor of ribosomal frameshifting	0.89
LRRC61	leucine rich repeat containing 61	0.89
AJUBA	ajuba LIM protein	0.89
INO80E	INO80 complex subunit E	0.89
C1D	C1D nuclear receptor corepressor	0.89
LRRC8D	leucine rich repeat containing 8 VRAC subunit D	0.88
PLS3	plastin 3	0.88
TRIM25	tripartite motif containing 25	0.88
SLC35F6	solute carrier family 35 member F6	0.88
JOSD1	Josephin domain containing 1	0.88
MAFG	MAF bZIP transcription factor G	0.88
DRG2	developmentally regulated GTP binding protein 2	0.88
NCKIPSD	NCK interacting protein with SH3 domain	0.88
EIF3B	eukaryotic translation initiation factor 3 subunit B	0.87
AKR1A1	aldo-keto reductase family 1 member A1	0.87
APOL6	apolipoprotein L6	0.87
STRIP1	striatin interacting protein 1	0.87
AXIN1	axin 1	0.87
ME1	malic enzyme 1	0.87
APPBP2	amyloid beta precursor protein binding protein 2	0.87
STAT5A	signal transducer and activator of transcription 5A	0.87
PPIAP22	peptidylprolyl isomerase A pseudogene 22	0.86
MOSPD1	motile sperm domain containing 1	0.86
CTH	cystathionine gamma-lyase	0.86
CDKN2AIP	CDKN2A interacting protein	0.86
KIFC3	kinesin family member C3	0.86
CLIC4	chloride intracellular channel 4	0.86
STOX2	storkhead box 2	0.86
TRIM28	tripartite motif containing 28	0.86
ZC3H12A	zinc finger CCCH-type containing 12A	0.86
RCBTB1	RCC1 and BTB domain containing protein 1	0.86
SEL1L3	SEL1L family member 3	0.85
ZNF367	zinc finger protein 367	0.85
NEDD9	neural precursor cell expressed, developmentally down-regulated 9	0.85
FOXK1	forkhead box K1	0.85
CIT	citron rho-interacting serine/threonine kinase	0.85
HGH1	HGH1 homolog	0.85
LAMB3	laminin subunit beta 3	0.85
PFDN5	prefoldin subunit 5	0.85
SELENOW	selenoprotein W	0.85
MTAP	methylthioadenosine phosphorylase	0.84
SRXN1	sulfiredoxin 1	0.84
RPRD1A	regulation of nuclear pre-mRNA domain containing 1A	0.84
IRF2BP2	interferon regulatory factor 2 binding protein 2	0.84
DRAM1	DNA damage regulated autophagy modulator 1	0.84
ZCCHC8	zinc finger CCHC-type containing 8	0.84
E4F1	E4F transcription factor 1	0.84
YIPF2	Yip1 domain family member 2	0.84
AGMO	alkylglycerol monooxygenase	0.84
RNF38	ring finger protein 38	0.83
TRMT112	tRNA methyltransferase activator subunit 11-2	0.83
CD83	CD83 molecule	0.83
PPFIBP1	PPFIA binding protein 1	0.83
GRK6	G protein-coupled receptor kinase 6	0.83
PPP2R1A	protein phosphatase 2 scaffold subunit Aalpha	0.83
SAPCD2	suppressor APC domain containing 2	0.83
PPP1R15A	protein phosphatase 1 regulatory subunit 15A	0.83
ZFAND3	zinc finger AN1-type containing 3	0.83
MTHFD2	methylenetetrahydrofolate dehydrogenase (NADP+ dependent) 2, methenyltetrahydrofolate cyclohydrolase	0.82
HMG20B	high mobility group 20B	0.82
ATP6V1C1	ATPase H+ transporting V1 subunit C1	0.82
ZNF460	zinc finger protein 460	0.82
SLC7A1	solute carrier family 7 member 1	0.82
MAGEA3	MAGE family member A3	0.82
GGNBP2	gametogenetin binding protein 2	0.82
S100PBP	S100P binding protein	0.82
DNAJA3	DnaJ heat shock protein family (Hsp40) member A3	0.82
LOC124901795	uncharacterized LOC124901795	0.82
PLXNB1	plexin B1	0.82
TNPO2	transportin 2	0.81
EIF4EBP1	eukaryotic translation initiation factor 4E binding protein 1	0.81
CSRP2	cysteine and glycine rich protein 2	0.81
GABPA	GA binding protein transcription factor subunit alpha	0.81
LRRC41	leucine rich repeat containing 41	0.81
SPG21	SPG21 abhydrolase domain containing, maspardin	0.81
MAN1A1	mannosidase alpha class 1A member 1	0.81
CENPM	centromere protein M	0.81
SYBU	syntabulin	0.81
RAB24	RAB24, member RAS oncogene family	0.81
DDIT4	DNA damage inducible transcript 4	0.8
GALNT11	polypeptide N-acetylgalactosaminyltransferase 11	0.8
SEMA3C	semaphorin 3C	0.8
SLC16A3	solute carrier family 16 member 3	0.8
TYK2	tyrosine kinase 2	0.8
SLC25A40	solute carrier family 25 member 40	0.8
SIRT1	sirtuin 1	0.8
CLUH	clustered mitochondria homolog	0.8
MTG1	mitochondrial ribosome associated GTPase 1	0.79
TXNDC15	thioredoxin domain containing 15	0.79
DYNC2H1	dynein cytoplasmic 2 heavy chain 1	0.79
DDR2	discoidin domain receptor tyrosine kinase 2	0.79
TMEM9	transmembrane protein 9	0.79
STMN1	stathmin 1	0.79
NEK7	NIMA related kinase 7	0.79
POLD1	DNA polymerase delta 1, catalytic subunit	0.79
EDEM1	ER degradation enhancing alpha-mannosidase like protein 1	0.79
FRMD8	FERM domain containing 8	0.79
OIP5	Opa interacting protein 5	0.79
CEP97	centrosomal protein 97	0.79
CLCN5	chloride voltage-gated channel 5	0.79
SPIN3	spindlin family member 3	0.79
GAS5	growth arrest specific 5	0.78
FANCI	FA complementation group I	0.78
SMG5	SMG5 nonsense mediated mRNA decay factor	0.78
TMEM64	transmembrane protein 64	0.78
FAM219B	family with sequence similarity 219 member B	0.78
SPCS3	signal peptidase complex subunit 3	0.77
DUT	deoxyuridine triphosphatase	0.77
WDFY1	WD repeat and FYVE domain containing 1	0.77
HLA-C	major histocompatibility complex, class I, C	0.77
TLL1	tolloid like 1	0.77
TSEN15	tRNA splicing endonuclease subunit 15	0.77
PI4K2A	phosphatidylinositol 4-kinase type 2 alpha	0.77
GOLGA7	golgin A7	0.77
RTN4	reticulon 4	0.76
SWAP70	switching B cell complex subunit SWAP70	0.76
SOD2	superoxide dismutase 2	0.76
MSANTD7	Myb/SANT DNA binding domain containing 7	0.76
CYB5D1	cytochrome b5 domain containing 1	0.76
VHL	von Hippel-Lindau tumor suppressor	0.76
CXorf38	chromosome X open reading frame 38	0.76
KANK2	KN motif and ankyrin repeat domains 2	0.76
ECE1	endothelin converting enzyme 1	0.76
ABCA5	ATP binding cassette subfamily A member 5	0.76
SLC39A1	solute carrier family 39 member 1	0.75
DSCC1	DNA replication and sister chromatid cohesion 1	0.75
CDC25B	cell division cycle 25B	0.75
VPS13C	vacuolar protein sorting 13 homolog C	0.75
TEX261	testis expressed 261	0.75
XBP1	X-box binding protein 1	0.74
PDE1A	phosphodiesterase 1A	0.74
TGFBR1	transforming growth factor beta receptor 1	0.74
ATE1	arginyltransferase 1	0.74
FTL	ferritin light chain	0.74
GABARAPL1	GABA type A receptor associated protein like 1	0.74
FAM107B	family with sequence similarity 107 member B	0.74
TBC1D9	TBC1 domain family member 9	0.74
NIBAN1	niban apoptosis regulator 1	0.74
ARHGEF4	Rho guanine nucleotide exchange factor 4	0.74
STAT2	signal transducer and activator of transcription 2	0.74
TXNL4B	thioredoxin like 4B	0.74
MOSPD2	motile sperm domain containing 2	0.74
PSAP	prosaposin	0.73
BUB3	BUB3 mitotic checkpoint protein	0.73
MAPKAP1	MAPK associated protein 1	0.73
AKR1B1	aldo-keto reductase family 1 member B	0.73
DERL1	derlin 1	0.73
LETMD1	LETM1 domain containing 1	0.73
CSNK1D	casein kinase 1 delta	0.73
NAMPTP1	nicotinamide phosphoribosyltransferase pseudogene 1	0.73
ATP6AP1	ATPase H+ transporting accessory protein 1	0.73
NFKB2	nuclear factor kappa B subunit 2	0.73
SPC24	SPC24 component of NDC80 kinetochore complex	0.73
SMAD5	SMAD family member 5	0.73
PCGF6	polycomb group ring finger 6	0.73
MCM4	minichromosome maintenance complex component 4	0.72
FNDC3A	fibronectin type III domain containing 3A	0.72
ORC1	origin recognition complex subunit 1	0.72
TRUB2	TruB pseudouridine synthase family member 2	0.72
ARRB2	arrestin beta 2	0.72
UHRF2	ubiquitin like with PHD and ring finger domains 2	0.72
FKBP10	FKBP prolyl isomerase 10	0.71
LOC729998	eukaryotic translation elongation factor 1 gamma pseudogene	0.71
CFI	complement factor I	0.71
GARRE1	granule associated Rac and RHOG effector 1	0.71
TIMP3	TIMP metallopeptidase inhibitor 3	0.71
RNF217	ring finger protein 217	0.71
SERPINI1	serpin family I member 1	0.71
MAU2	MAU2 sister chromatid cohesion factor	0.71
SNHG16	small nucleolar RNA host gene 16	0.7
TXLNG	taxilin gamma	0.7
PRSS56	serine protease 56	0.7
SMOC1	SPARC related modular calcium binding 1	0.7
PYCR2	pyrroline-5-carboxylate reductase 2	0.7
DYM	dymeclin	0.7
MZT1	mitotic spindle organizing protein 1	0.7
NAXD	NAD(P)HX dehydratase	0.7
TBCD	tubulin folding cofactor D	0.7
GINS4	GINS complex subunit 4	0.7
EPRS1	glutamyl-prolyl-tRNA synthetase 1	0.69
YTHDF3	YTH N6-methyladenosine RNA binding protein F3	0.69
DYNC1LI2	dynein cytoplasmic 1 light intermediate chain 2	0.69
NCOA7	nuclear receptor coactivator 7	0.69
PCNA	proliferating cell nuclear antigen	0.69
AAGAB	alpha and gamma adaptin binding protein	0.69
TRAK2	trafficking kinesin protein 2	0.69
LAMA3	laminin subunit alpha 3	0.69
TMEM259	transmembrane protein 259	0.69
CDK10	cyclin dependent kinase 10	0.69
CPT1A	carnitine palmitoyltransferase 1A	0.69
LONP1	lon peptidase 1, mitochondrial	0.68
EEF2	eukaryotic translation elongation factor 2	0.68
TBX3	T-box transcription factor 3	0.68
TNKS2	tankyrase 2	0.68
OAT	ornithine aminotransferase	0.68
NSD2	nuclear receptor binding SET domain protein 2	0.68
FAF1	Fas associated factor 1	0.68
NSMF	NMDA receptor synaptonuclear signaling and neuronal migration factor	0.68
TNFSF9	TNF superfamily member 9	0.68
RSL24D1	ribosomal L24 domain containing 1	0.67
G3BP2	G3BP stress granule assembly factor 2	0.67
SERF2	small EDRK-rich factor 2	0.67
MCRS1	microspherule protein 1	0.67
CDKN1A	cyclin dependent kinase inhibitor 1A	0.67
GIGYF1	GRB10 interacting GYF protein 1	0.67
MYLK3	myosin light chain kinase 3	0.67
POR	cytochrome p450 oxidoreductase	0.67
FHL2	four and a half LIM domains 2	0.66
SERINC3	serine incorporator 3	0.66
PPP3R1	protein phosphatase 3 regulatory subunit B, alpha	0.66
SAMD8	sterile alpha motif domain containing 8	0.66
ECEL1	endothelin converting enzyme like 1	0.66
ATPSCKMT	ATP synthase c subunit lysine N-methyltransferase	0.66
ESYT1	extended synaptotagmin 1	0.66
EIF5	eukaryotic translation initiation factor 5	0.65
NFKBIA	NFKB inhibitor alpha	0.65
RIF1	replication timing regulatory factor 1	0.65
CEP72	centrosomal protein 72	0.65
CTSA	cathepsin A	0.65
ADH5	alcohol dehydrogenase 5 (class III), chi polypeptide	0.64
GLA	galactosidase alpha	0.64
SORBS2	sorbin and SH3 domain containing 2	0.64
IFIT2	interferon induced protein with tetratricopeptide repeats 2	0.64
BMP2	bone morphogenetic protein 2	0.64
SLC35E1	solute carrier family 35 member E1	0.64
CDCA4	cell division cycle associated 4	0.64
CAMK1D	calcium/calmodulin dependent protein kinase ID	0.64
URB1	URB1 ribosome biogenesis homolog	0.64
MCL1	MCL1 apoptosis regulator, BCL2 family member	0.63
NUP85	nucleoporin 85	0.63
DTL	denticleless E3 ubiquitin protein ligase homolog	0.63
CCNL1	cyclin L1	0.63
FIBP	FGF1 intracellular binding protein	0.63
PAPSS2	3'-phosphoadenosine 5'-phosphosulfate synthase 2	0.63
KHDC4	KH domain containing 4, pre-mRNA splicing factor	0.63
ZWINT	ZW10 interacting kinetochore protein	0.63
BNIP3L	BCL2 interacting protein 3 like	0.63
CTNNB1	catenin beta 1	0.62
SMARCA2	SWI/SNF related, matrix associated, actin dependent regulator of chromatin, subfamily a, member 2	0.62
RAB7A	RAB7A, member RAS oncogene family	0.62
STS	steroid sulfatase	0.62
MAPK1IP1L	mitogen-activated protein kinase 1 interacting protein 1 like	0.62
INPPL1	inositol polyphosphate phosphatase like 1	0.62
SCML1	Scm polycomb group protein like 1	0.62
VPS26C	VPS26 endosomal protein sorting factor C	0.62
PDPK1	3-phosphoinositide dependent protein kinase 1	0.62
PC	pyruvate carboxylase	0.62
C1orf198	chromosome 1 open reading frame 198	0.62
RANGAP1	Ran GTPase activating protein 1	0.61
MCCC2	methylcrotonyl-CoA carboxylase subunit 2	0.61
MAP3K8	mitogen-activated protein kinase kinase kinase 8	0.61
ATAD3A	ATPase family AAA domain containing 3A	0.61
STOM	stomatin	0.6
DHX40	DEAH-box helicase 40	0.6
GDA	guanine deaminase	0.6
CXXC1	CXXC finger protein 1	0.6
EIF1	eukaryotic translation initiation factor 1	0.6
ZFX	zinc finger protein X-linked	0.6
OGT	O-linked N-acetylglucosamine (GlcNAc) transferase	0.59
UNC45A	unc-45 myosin chaperone A	0.59
ADARB1	adenosine deaminase RNA specific B1	0.59
RABGGTB	Rab geranylgeranyltransferase subunit beta	0.59
DCTN2	dynactin subunit 2	0.59
CHMP1B	charged multivesicular body protein 1B	0.59
RPL13	ribosomal protein L13	0.59
DMXL1	Dmx like 1	0.59
CNDP2	carnosine dipeptidase 2	0.59
POLA1	DNA polymerase alpha 1, catalytic subunit	0.58
TAF2	TATA-box binding protein associated factor 2	0.58
PNRC1	proline rich nuclear receptor coactivator 1	0.58
KLF9	KLF transcription factor 9	0.58
DNAJB1	DnaJ heat shock protein family (Hsp40) member B1	0.58
MYBL2	MYB proto-oncogene like 2	0.58
SND1	staphylococcal nuclease and tudor domain containing 1	0.57
PCLAF	PCNA clamp associated factor	0.57
OASL	2'-5'-oligoadenylate synthetase like	0.57
TEAD1	TEA domain transcription factor 1	0.57
STX10	syntaxin 10	0.57
BTF3L4	basic transcription factor 3 like 4	0.57
NOP53	NOP53 ribosome biogenesis factor	0.57
DDX49	DEAD-box helicase 49	0.57
MLF2	myeloid leukemia factor 2	0.57
VPS13D	vacuolar protein sorting 13 homolog D	0.57
APH1A	aph-1 homolog A, gamma-secretase subunit	0.57
UBE3C	ubiquitin protein ligase E3C	0.56
PHF6	PHD finger protein 6	0.56
SUGP2	SURP and G-patch domain containing 2	0.56
IRAK1	interleukin 1 receptor associated kinase 1	0.56
UBL4A	ubiquitin like 4A	0.56
UBAP1	ubiquitin associated protein 1	0.55
TPD52L2	TPD52 like 2	0.55
PRRC1	proline rich coiled-coil 1	0.55
RHOQ	ras homolog family member Q	0.55
NUP160	nucleoporin 160	0.54
TRIP13	thyroid hormone receptor interactor 13	0.54
OXCT1	3-oxoacid CoA-transferase 1	0.54
CIAO1	cytosolic iron-sulfur assembly component 1	0.54
ATAD2	ATPase family AAA domain containing 2	0.53
ABCC4	ATP binding cassette subfamily C member 4	0.53
FAM168B	family with sequence similarity 168 member B	0.53
TMEM41B	transmembrane protein 41B	0.53
EPB41L2	erythrocyte membrane protein band 4.1 like 2	0.53
SRI	sorcin	0.52
RAD21	RAD21 cohesin complex component	0.52
RFC3	replication factor C subunit 3	0.52
KPNA1	karyopherin subunit alpha 1	0.52
MAT2A	methionine adenosyltransferase 2A	0.51
FLNB	filamin B	0.51
AQP3	aquaporin 3 (Gill blood group)	0.51
MCM6	minichromosome maintenance complex component 6	0.5
C1S	complement C1s	0.5
RFC1	replication factor C subunit 1	0.5
DHX8	DEAH-box helicase 8	0.5
MCM3	minichromosome maintenance complex component 3	0.49
AHCYL1	adenosylhomocysteinase like 1	0.48

## Sheet: HSkM_down-regulated
Gene	Full name	log2FC
SERTAD4	SERTA domain containing 4	-5.47
CMPK2	cytidine/uridine monophosphate kinase 2	-5.36
TMPPE	transmembrane protein with metallophosphoesterase domain	-4.96
BUB1B	BUB1 mitotic checkpoint serine/threonine kinase B	-4.9
KIF4A	kinesin family member 4A	-4.77
RSAD2	radical S-adenosyl methionine domain containing 2	-3.87
RNA45SN5	RNA, 45S pre-ribosomal N5	-3.26
TSTD1	thiosulfate sulfurtransferase like domain containing 1	-3.07
OASL	2'-5'-oligoadenylate synthetase like	-2.87
GBP4	guanylate binding protein 4	-2.49
OAS1	2'-5'-oligoadenylate synthetase 1	-2.47
FZD4	frizzled class receptor 4	-2.45
ENPP2	ectonucleotide pyrophosphatase/phosphodiesterase 2	-2.45
KCNJ15	potassium inwardly rectifying channel subfamily J member 15	-2.42
H2AC17	H2A clustered histone 17	-2.38
ITGB2	integrin subunit beta 2	-2.36
USP18	ubiquitin specific peptidase 18	-2.28
HERC5	HECT and RLD domain containing E3 ubiquitin protein ligase 5	-2.27
IFIT2	interferon induced protein with tetratricopeptide repeats 2	-2.23
B3GALT2	beta-1,3-galactosyltransferase 2	-2.22
OAS2	2'-5'-oligoadenylate synthetase 2	-2.18
S100A10	S100 calcium binding protein A10	-2.17
TGFBR3	transforming growth factor beta receptor 3	-2.12
SFTA1P	surfactant associated 1, lncRNA	-2.12
IFI44L	interferon induced protein 44 like	-2.08
BMAL2	basic helix-loop-helix ARNT like 2	-2.05
INSIG1	insulin induced gene 1	-2.02
PLSCR4	phospholipid scramblase 4	-2.02
B3GNT2	UDP-GlcNAc:betaGal beta-1,3-N-acetylglucosaminyltransferase 2	-1.99
ALDH3B1	aldehyde dehydrogenase 3 family member B1	-1.92
UGDH	UDP-glucose 6-dehydrogenase	-1.9
CLIC1	chloride intracellular channel 1	-1.9
IFI6	interferon alpha inducible protein 6	-1.88
EFCAB14	EF-hand calcium binding domain 14	-1.86
IFIT1	interferon induced protein with tetratricopeptide repeats 1	-1.85
MFSD8	major facilitator superfamily domain containing 8	-1.84
H3C3	H3 clustered histone 3	-1.82
MX1	MX dynamin like GTPase 1	-1.8
NCEH1	neutral cholesterol ester hydrolase 1	-1.8
ISG15	ISG15 ubiquitin like modifier	-1.79
HERC6	HECT and RLD domain containing E3 ubiquitin protein ligase family member 6	-1.79
IFIT3	interferon induced protein with tetratricopeptide repeats 3	-1.76
SMARCD2	SWI/SNF related, matrix associated, actin dependent regulator of chromatin, subfamily d, member 2	-1.75
XAF1	XIAP associated factor 1	-1.71
HAS2	hyaluronan synthase 2	-1.67
UTRN	utrophin	-1.66
CAPZA1	capping actin protein of muscle Z-line subunit alpha 1	-1.65
DDX60	DExD/H-box helicase 60	-1.64
VANGL1	VANGL planar cell polarity protein 1	-1.64
LINC03061	long intergenic non-protein coding RNA 3061	-1.61
IFITM1	interferon induced transmembrane protein 1	-1.52
IFITM3	interferon induced transmembrane protein 3	-1.51
TRAM1	translocation associated membrane protein 1	-1.51
SLC30A7	solute carrier family 30 member 7	-1.5
EPSTI1	epithelial stromal interaction 1	-1.5
CHI3L1	chitinase 3 like 1	-1.5
S100A4	S100 calcium binding protein A4	-1.48
TMEM14C	transmembrane protein 14C	-1.48
SAMD9	sterile alpha motif domain containing 9	-1.47
IFI35	interferon induced protein 35	-1.47
EMP1	epithelial membrane protein 1	-1.45
ELOVL1	ELOVL fatty acid elongase 1	-1.44
ATAD2	ATPase family AAA domain containing 2	-1.44
PARP14	poly(ADP-ribose) polymerase family member 14	-1.43
IFI44	interferon induced protein 44	-1.43
MX2	MX dynamin like GTPase 2	-1.43
CAVIN2	caveolae associated protein 2	-1.42
PIGT	phosphatidylinositol glycan anchor biosynthesis class T	-1.41
ISCU	iron-sulfur cluster assembly enzyme	-1.41
TYW3	tRNA-yW synthesizing protein 3 homolog	-1.4
STMP1	short transmembrane mitochondrial protein 1	-1.39
CXCL3	C-X-C motif chemokine ligand 3	-1.39
COL1A1	collagen type I alpha 1 chain	-1.37
P4HA2	prolyl 4-hydroxylase subunit alpha 2	-1.37
IFIH1	interferon induced with helicase C domain 1	-1.37
THAP12	THAP domain containing 12	-1.37
C1S	complement C1s	-1.36
HBP1	HMG-box transcription factor 1	-1.36
SAMD9L	sterile alpha motif domain containing 9 like	-1.35
MSMO1	methylsterol monooxygenase 1	-1.35
ABI3BP	ABI family member 3 binding protein	-1.33
TRUB1	TruB pseudouridine synthase family member 1	-1.33
ELOVL5	ELOVL fatty acid elongase 5	-1.32
VCAN	versican	-1.31
CLDN12	claudin 12	-1.31
NADK2	NAD kinase 2, mitochondrial	-1.31
OAS3	2'-5'-oligoadenylate synthetase 3	-1.3
PLSCR1	phospholipid scramblase 1	-1.3
SNX4	sorting nexin 4	-1.3
DYNC1I2	dynein cytoplasmic 1 intermediate chain 2	-1.3
PLPBP	pyridoxal phosphate binding protein	-1.3
COL11A1	collagen type XI alpha 1 chain	-1.29
UBE2B	ubiquitin conjugating enzyme E2 B	-1.27
RIGI	RNA sensor RIG-I	-1.26
FZD6	frizzled class receptor 6	-1.26
DDX60L	DExD/H-box 60 like	-1.25
LAP3	leucine aminopeptidase 3	-1.25
BIRC3	baculoviral IAP repeat containing 3	-1.25
SEC61G	SEC61 translocon subunit gamma	-1.23
EMC4	ER membrane protein complex subunit 4	-1.22
RPGRIP1L	RPGRIP1 like	-1.22
PIK3C2A	phosphatidylinositol-4-phosphate 3-kinase catalytic subunit type 2 alpha	-1.21
NEDD4	NEDD4 E3 ubiquitin protein ligase	-1.21
SP110	SP110 nuclear body protein	-1.21
ATP8B2	ATPase phospholipid transporting 8B2	-1.2
SLC1A3	solute carrier family 1 member 3	-1.2
MME	membrane metalloendopeptidase	-1.19
CAV1	caveolin 1	-1.18
ARPC5	actin related protein 2/3 complex subunit 5	-1.17
EBNA1BP2	EBNA1 binding protein 2	-1.17
CREBL2	cAMP responsive element binding protein like 2	-1.17
CXCL5	C-X-C motif chemokine ligand 5	-1.16
TXN	thioredoxin	-1.16
CPED1	cadherin like and PC-esterase domain containing 1	-1.16
FRMD6	FERM domain containing 6	-1.13
CD151	CD151 molecule (Raph blood group)	-1.13
LOC107985869	uncharacterized LOC107985869	-1.13
MRPS10	mitochondrial ribosomal protein S10	-1.13
MTMR6	myotubularin related protein 6	-1.12
GSPT1	G1 to S phase transition 1	-1.11
SLC20A1	solute carrier family 20 member 1	-1.1
NDRG1	N-myc downstream regulated 1	-1.1
ANXA1	annexin A1	-1.09
VAMP3	vesicle associated membrane protein 3	-1.08
CFH	complement factor H	-1.08
ASAH1	N-acylsphingosine amidohydrolase 1	-1.08
EXT2	exostosin glycosyltransferase 2	-1.07
IGFBP3	insulin like growth factor binding protein 3	-1.06
APLP2	amyloid beta precursor like protein 2	-1.03
PATL1	PAT1 homolog 1, processing body mRNA decay factor	-1.03
LMAN1	lectin, mannose binding 1	-1.02
TRIM22	tripartite motif containing 22	-1.02
PSMD5	proteasome 26S subunit, non-ATPase 5	-1.02
BICD2	BICD cargo adaptor 2	-1.01
UBE2L6	ubiquitin conjugating enzyme E2 L6	-1
CCBE1	collagen and calcium binding EGF domains 1	-1
SORBS2	sorbin and SH3 domain containing 2	-1
YIPF6	Yip1 domain family member 6	-0.99
NEAT1	nuclear paraspeckle assembly transcript 1	-0.98
ZC3HAV1	zinc finger CCCH-type containing, antiviral 1	-0.98
ADAMTS5	ADAM metallopeptidase with thrombospondin type 1 motif 5	-0.97
STX2	syntaxin 2	-0.97
TMSB10	thymosin beta 10	-0.95
BST2	bone marrow stromal cell antigen 2	-0.95
UBXN6	UBX domain protein 6	-0.94
UBE2I	ubiquitin conjugating enzyme E2 I	-0.94
CXXC5	CXXC finger protein 5	-0.93
FAP	fibroblast activation protein alpha	-0.92
UGCG	UDP-glucose ceramide glucosyltransferase	-0.92
MT1E	metallothionein 1E	-0.92
ABCC3	ATP binding cassette subfamily C member 3	-0.92
GCLM	glutamate-cysteine ligase modifier subunit	-0.92
SUMO3	small ubiquitin like modifier 3	-0.91
ATP2B1	ATPase plasma membrane Ca2+ transporting 1	-0.9
MMP2	matrix metallopeptidase 2	-0.9
SLFN5	schlafen family member 5	-0.9
NOTCH2	notch receptor 2	-0.9
DMD	dystrophin	-0.9
ARF6	ADP ribosylation factor 6	-0.9
STAT1	signal transducer and activator of transcription 1	-0.89
ADD3	adducin 3	-0.89
TCEAL9	transcription elongation factor A like 9	-0.89
GPX8	glutathione peroxidase 8 (putative)	-0.89
S100A6	S100 calcium binding protein A6	-0.88
VPS36	vacuolar protein sorting 36 homolog	-0.87
ANXA4	annexin A4	-0.87
TXNIP	thioredoxin interacting protein	-0.86
HMGCS1	3-hydroxy-3-methylglutaryl-CoA synthase 1	-0.86
NAA15	N-alpha-acetyltransferase 15, NatA auxiliary subunit	-0.86
SMU1	SMU1 DNA replication regulator and spliceosomal factor	-0.86
RAP1B	RAP1B, member of RAS oncogene family	-0.85
LACC1	laccase domain containing 1	-0.85
PARP9	poly(ADP-ribose) polymerase family member 9	-0.85
NDUFS5	NADH:ubiquinone oxidoreductase subunit S5	-0.84
RRAS2	RAS related 2	-0.83
FSTL1	follistatin like 1	-0.81
C1R	complement C1r	-0.81
SCD	stearoyl-CoA desaturase	-0.8
ANKRD1	ankyrin repeat domain 1	-0.8
ITPRIPL2	ITPRIP like 2	-0.8
ZDHHC20	zinc finger DHHC-type palmitoyltransferase 20	-0.8
SP100	SP100 nuclear antigen	-0.79
ADAM17	ADAM metallopeptidase domain 17	-0.79
ALDH1A1	aldehyde dehydrogenase 1 family member A1	-0.79
RARRES2	retinoic acid receptor responder 2	-0.79
MYLK	myosin light chain kinase	-0.78
UHMK1	U2AF homology motif kinase 1	-0.78
TNIP1	TNFAIP3 interacting protein 1	-0.77
FAT1	FAT atypical cadherin 1	-0.77
HMGCR	3-hydroxy-3-methylglutaryl-CoA reductase	-0.77
PGK1	phosphoglycerate kinase 1	-0.76
OSTC	oligosaccharyltransferase complex non-catalytic subunit	-0.76
DTX3L	deltex E3 ubiquitin ligase 3L	-0.76
ZNF608	zinc finger protein 608	-0.76
ANXA2	annexin A2	-0.75
IFI16	interferon gamma inducible protein 16	-0.75
MYL12A	myosin light chain 12A	-0.74
YWHAZ	tyrosine 3-monooxygenase/tryptophan 5-monooxygenase activation protein zeta	-0.74
SLC39A14	solute carrier family 39 member 14	-0.74
MAP4K3	mitogen-activated protein kinase kinase kinase kinase 3	-0.74
ETS1	ETS proto-oncogene 1, transcription factor	-0.73
VTI1B	vesicle transport through interaction with t-SNAREs 1B	-0.73
TGFBR2	transforming growth factor beta receptor 2	-0.72
TUBA1C	tubulin alpha 1c	-0.72
SRP14	signal recognition particle 14	-0.72
ADAM12	ADAM metallopeptidase domain 12	-0.72
SULF1	sulfatase 1	-0.71
TAGLN	transgelin	-0.71
ADAM9	ADAM metallopeptidase domain 9	-0.71
CHMP5	charged multivesicular body protein 5	-0.71
TOR1AIP2	torsin 1A interacting protein 2	-0.7
FDPS	farnesyl diphosphate synthase	-0.7
HLA-B	major histocompatibility complex, class I, B	-0.69
MIR100HG	mir-100-let-7a-2-mir-125b-1 cluster host gene	-0.69
MMP14	matrix metallopeptidase 14	-0.69
YPEL5	yippee like 5	-0.69
PTTG1IP	PTTG1 interacting protein	-0.68
RHOA	ras homolog family member A	-0.68
DCN	decorin	-0.68
S100A11	S100 calcium binding protein A11	-0.67
DNAJB4	DnaJ heat shock protein family (Hsp40) member B4	-0.67
TNNT2	troponin T2, cardiac type	-0.67
MT2A	metallothionein 2A	-0.66
DDX21	DExD-box helicase 21	-0.66
TNNC1	troponin C1, slow skeletal and cardiac type	-0.66
LGALS3BP	galectin 3 binding protein	-0.66
TIMP1	TIMP metallopeptidase inhibitor 1	-0.65
SEPTIN11	septin 11	-0.65
MIR222HG	miR222/221 cluster host gene	-0.65
CRIM1	cysteine rich transmembrane BMP regulator 1	-0.65
AXL	AXL receptor tyrosine kinase	-0.65
OXSR1	oxidative stress responsive kinase 1	-0.65
BHLHE40	basic helix-loop-helix family member e40	-0.64
LIMA1	LIM domain and actin binding 1	-0.63
CAST	calpastatin	-0.63
DDX1	DEAD-box helicase 1	-0.63
SLC38A2	solute carrier family 38 member 2	-0.62
ADAR	adenosine deaminase RNA specific	-0.61
TUBA1B	tubulin alpha 1b	-0.6
TUBB6	tubulin beta 6 class V	-0.6
PLEC	plectin	-0.6
ARPC2	actin related protein 2/3 complex subunit 2	-0.6
COL1A2	collagen type I alpha 2 chain	-0.6
PFN1	profilin 1	-0.6
STAT2	signal transducer and activator of transcription 2	-0.6
PPIB	peptidylprolyl isomerase B	-0.6
TFPI2	tissue factor pathway inhibitor 2	-0.59
CNN3	calponin 3	-0.59
FTH1	ferritin heavy chain 1	-0.58
LGALS1	galectin 1	-0.58
LAMB1	laminin subunit beta 1	-0.58
PXDN	peroxidasin	-0.58
ITGA6	integrin subunit alpha 6	-0.58
FTL	ferritin light chain	-0.57
VGLL3	vestigial like family member 3	-0.57
PLOD2	procollagen-lysine,2-oxoglutarate 5-dioxygenase 2	-0.57
TAGLN2	transgelin 2	-0.57
ARID5B	AT-rich interaction domain 5B	-0.57
INHBA	inhibin subunit beta A	-0.56
AHNAK	AHNAK nucleoprotein	-0.55
PKM	pyruvate kinase M1/2	-0.55
ZNFX1	zinc finger NFX1-type containing 1	-0.55
TPM3	tropomyosin 3	-0.55
DAB2	DAB adaptor protein 2	-0.55
ENO1	enolase 1	-0.53
CALR	calreticulin	-0.52
MDM2	MDM2 proto-oncogene	-0.52
EIF2AK2	eukaryotic translation initiation factor 2 alpha kinase 2	-0.52
ACTN1	actinin alpha 1	-0.51
COL3A1	collagen type III alpha 1 chain	-0.51
NNMT	nicotinamide N-methyltransferase	-0.51
GAPDH	glyceraldehyde-3-phosphate dehydrogenase	-0.5
VIM	vimentin	-0.48
SOD2	superoxide dismutase 2	-0.47
FBN1	fibrillin 1	-0.46
HSPA5	heat shock protein family A (Hsp70) member 5	-0.45
CXCL1	C-X-C motif chemokine ligand 1	-0.45
POSTN	periostin	-0.45
ITGB1	integrin subunit beta 1	-0.42
FN1	fibronectin 1	-0.41
COX3	cytochrome c oxidase subunit III	-0.4
UBC	ubiquitin C	-0.39

## Sheet: HSkM_up-regulated
Gene	Full name	log2FC
MYBPC1	myosin binding protein C1	7.5
ADGRB1	adhesion G protein-coupled receptor B1	7.21
GADL1	glutamate decarboxylase like 1	6.57
RASL10B	RAS like family 10 member B	6.51
DPYSL5	dihydropyrimidinase like 5	6.38
TSPAN18	tetraspanin 18	6.3
SYT6	synaptotagmin 6	6.19
LINC02940	long intergenic non-protein coding RNA 2940	6.05
ERC2	ELKS/RAB6-interacting/CAST family member 2	5.98
DENND2A	DENN domain containing 2A	5.94
ADAMTSL2	ADAMTS like 2	5.93
PADI2	peptidyl arginine deiminase 2	5.87
NMRK2	nicotinamide riboside kinase 2	5.87
CEND1	cell cycle exit and neuronal differentiation 1	5.87
LOC105371291	uncharacterized LOC105371291	5.8
CYP19A1	cytochrome P450 family 19 subfamily A member 1	5.79
KANK4	KN motif and ankyrin repeat domains 4	5.74
LOC107986075	uncharacterized LOC107986075	5.73
WNT10A	Wnt family member 10A	5.73
EPHB1	EPH receptor B1	5.61
SLC24A3	solute carrier family 24 member 3	5.52
SPTB	spectrin beta, erythrocytic	5.41
STK31	serine/threonine kinase 31	5.36
LMO7DN-IT1	LMO7DN intronic transcript 1	5.18
LOC112268110	uncharacterized LOC112268110	5.12
GALNT17	polypeptide N-acetylgalactosaminyltransferase 17	5.07
PAK3	p21 (RAC1) activated kinase 3	4.82
ADGRA1	adhesion G protein-coupled receptor A1	4.5
CADM2	cell adhesion molecule 2	4.48
LOC124903566	uncharacterized LOC124903566	4.43
TRIM9	tripartite motif containing 9	4.35
SCN3B	sodium voltage-gated channel beta subunit 3	4.1
PPM1L	protein phosphatase, Mg2+/Mn2+ dependent 1L	4.04
KIF1A	kinesin family member 1A	3.92
TRDN	triadin	3.88
RBP1	retinol binding protein 1	3.81
IGSF22	immunoglobulin superfamily member 22	3.74
PPM1E	protein phosphatase, Mg2+/Mn2+ dependent 1E	3.65
CLDN5	claudin 5	3.64
COL22A1	collagen type XXII alpha 1 chain	3.46
LOC124905014	uncharacterized LOC124905014	3.46
BAIAP2L1	BAR/IMD domain containing adaptor protein 2 like 1	3.33
KCND3	potassium voltage-gated channel subfamily D member 3	3.29
AGAP2	ArfGAP with GTPase domain, ankyrin repeat and PH domain 2	3.28
CCDC88C	coiled-coil domain containing 88C	3.16
TNNC2	troponin C2, fast skeletal type	3.13
SEMA6B	semaphorin 6B	3.11
CKM	creatine kinase, M-type	3.07
GPC4	glypican 4	2.95
ATP2A1	ATPase sarcoplasmic/endoplasmic reticulum Ca2+ transporting 1	2.94
CALB2	calbindin 2	2.91
IGFN1	immunoglobulin like and fibronectin type III domain containing 1	2.9
NPTX1	neuronal pentraxin 1	2.84
FAT3	FAT atypical cadherin 3	2.83
DMBT1	deleted in malignant brain tumors 1	2.8
COL19A1	collagen type XIX alpha 1 chain	2.79
PCSK6	proprotein convertase subtilisin/kexin type 6	2.77
ERBB3	erb-b2 receptor tyrosine kinase 3	2.74
CECR2	CECR2 histone acetyl-lysine reader	2.72
ANK1	ankyrin 1	2.71
LOC124904543	uncharacterized LOC124904543	2.66
ST8SIA5	ST8 alpha-N-acetyl-neuraminide alpha-2,8-sialyltransferase 5	2.55
KCNC4	potassium voltage-gated channel subfamily C member 4	2.55
PLPPR4	phospholipid phosphatase related 4	2.51
CASZ1	castor zinc finger 1	2.51
MYCL	MYCL proto-oncogene, bHLH transcription factor	2.49
PARM1	prostate androgen-regulated mucin-like protein 1	2.48
GRAMD1B	GRAM domain containing 1B	2.46
FRAS1	Fraser extracellular matrix complex subunit 1	2.41
LRRN1	leucine rich repeat neuronal 1	2.4
SEMA6A	semaphorin 6A	2.39
PCBP1-AS1	PCBP1 antisense RNA 1	2.38
A2M	alpha-2-macroglobulin	2.37
MFSD2A	MFSD2 lysolipid transporter A, lysophospholipid	2.35
IGFBP2	insulin like growth factor binding protein 2	2.33
GPM6B	glycoprotein M6B	2.32
CADM1	cell adhesion molecule 1	2.31
DMKN	dermokine	2.27
GATM	glycine amidinotransferase	2.25
ACTA1	actin alpha 1, skeletal muscle	2.21
APCDD1L	APC down-regulated 1 like	2.21
NHSL2	NHS like 2	2.19
ABCB9	ATP binding cassette subfamily B member 9	2.18
RPS16P5	ribosomal protein S16 pseudogene 5	2.18
ZNF775	zinc finger protein 775	2.17
SLC8A3	solute carrier family 8 member A3	2.15
TMEM25	transmembrane protein 25	2.13
ANKDD1A	ankyrin repeat and death domain containing 1A	2.13
TMEM178B	transmembrane protein 178B	2.12
EGR3	early growth response 3	2.12
TSPAN7	tetraspanin 7	2.1
KIAA1755	KIAA1755	2.08
AIF1L	allograft inflammatory factor 1 like	2.06
TNC	tenascin C	2.05
TUB	TUB bipartite transcription factor	2.03
CASTOR2	cytosolic arginine sensor for mTORC1 subunit 2	2.03
EVA1C	eva-1 homolog C	2.03
SLC12A7	solute carrier family 12 member 7	2
FILIP1	filamin A interacting protein 1	1.96
LOC105369559	uncharacterized LOC105369559	1.93
FNDC4	fibronectin type III domain containing 4	1.93
FAM13C	family with sequence similarity 13 member C	1.92
KLHL29	kelch like family member 29	1.92
SSTR1	somatostatin receptor 1	1.91
SOX8	SRY-box transcription factor 8	1.87
KALRN	kalirin RhoGEF kinase	1.86
TNFSF15	TNF superfamily member 15	1.85
NEO1	neogenin 1	1.82
LMOD2	leiomodin 2	1.81
CDON	cell adhesion associated, oncogene regulated	1.8
NBEA	neurobeachin	1.79
ADAMTS9	ADAM metallopeptidase with thrombospondin type 1 motif 9	1.79
HHIP	hedgehog interacting protein	1.79
IRAG1	inositol 1,4,5-triphosphate receptor associated 1	1.78
SORBS1	sorbin and SH3 domain containing 1	1.76
PTGS1	prostaglandin-endoperoxide synthase 1	1.75
PIEZO2	piezo type mechanosensitive ion channel component 2	1.74
TMEM164	transmembrane protein 164	1.74
SLC22A23	solute carrier family 22 member 23	1.72
PRKG1	protein kinase cGMP-dependent 1	1.72
CHRNG	cholinergic receptor nicotinic gamma subunit	1.69
TCIM	transcriptional and immune response regulator	1.69
COL24A1	collagen type XXIV alpha 1 chain	1.67
MMD	monocyte to macrophage differentiation associated	1.67
SLC16A6	solute carrier family 16 member 6	1.66
SMYD1	SET and MYND domain containing 1	1.66
SV2A	synaptic vesicle glycoprotein 2A	1.66
UNC45B	unc-45 myosin chaperone B	1.65
GDF11	growth differentiation factor 11	1.65
LOC105370064	uncharacterized LOC105370064	1.64
SYNPO2L	synaptopodin 2 like	1.62
NR2F1	nuclear receptor subfamily 2 group F member 1	1.62
KREMEN1	kringle containing transmembrane protein 1	1.61
EDN1	endothelin 1	1.6
BDKRB2	bradykinin receptor B2	1.59
VASH1	vasohibin 1	1.59
BHLHE41	basic helix-loop-helix family member e41	1.58
TNIK	TRAF2 and NCK interacting kinase	1.57
CHRND	cholinergic receptor nicotinic delta subunit	1.56
TMEM108	transmembrane protein 108	1.55
PGBD5	piggyBac transposable element derived 5	1.54
SCG2	secretogranin II	1.53
MYOM3	myomesin 3	1.53
ARHGEF3	Rho guanine nucleotide exchange factor 3	1.53
EID2	EP300 interacting inhibitor of differentiation 2	1.53
LINC01128	long intergenic non-protein coding RNA 1128	1.5
TNRC6C	trinucleotide repeat containing adaptor 6C	1.5
NEB	nebulin	1.49
ACVR2B	activin A receptor type 2B	1.48
PDE1C	phosphodiesterase 1C	1.47
COL14A1	collagen type XIV alpha 1 chain	1.46
MYOD1	myogenic differentiation 1	1.46
SPRY4	sprouty RTK signaling antagonist 4	1.42
MGP	matrix Gla protein	1.42
PLCE1	phospholipase C epsilon 1	1.42
LOC124900412	uncharacterized LOC124900412	1.41
FGFRL1	fibroblast growth factor receptor like 1	1.41
CLSTN2	calsyntenin 2	1.38
DLG2	discs large MAGUK scaffold protein 2	1.38
DUSP4	dual specificity phosphatase 4	1.32
NPR3	natriuretic peptide receptor 3	1.31
CCDC71L	coiled-coil domain containing 71 like	1.31
DGKD	diacylglycerol kinase delta	1.3
AKR1B1	aldo-keto reductase family 1 member B	1.29
LAMA1	laminin subunit alpha 1	1.29
CCN2	cellular communication network factor 2	1.28
FLT1	fms related receptor tyrosine kinase 1	1.28
OLFML2B	olfactomedin like 2B	1.28
ABCF1	ATP binding cassette subfamily F member 1	1.27
SETBP1	SET binding protein 1	1.26
ZBTB18	zinc finger and BTB domain containing 18	1.26
LOC124901896	uncharacterized LOC124901896	1.26
RASSF4	Ras association domain family member 4	1.24
MXRA5	matrix remodeling associated 5	1.24
LOC124901423	uncharacterized LOC124901423	1.23
AKAP1	A-kinase anchoring protein 1	1.23
COL4A4	collagen type IV alpha 4 chain	1.22
TMEM132B	transmembrane protein 132B	1.2
LOC124900543	uncharacterized LOC124900543	1.19
CXCL12	C-X-C motif chemokine ligand 12	1.19
HDAC4	histone deacetylase 4	1.18
PRICKLE1	prickle planar cell polarity protein 1	1.17
MET	MET proto-oncogene, receptor tyrosine kinase	1.15
RNF152	ring finger protein 152	1.15
SAMD5	sterile alpha motif domain containing 5	1.14
MYL6B	myosin light chain 6B	1.12
FBLN5	fibulin 5	1.12
ARPP21	cAMP regulated phosphoprotein 21	1.11
DCLK1	doublecortin like kinase 1	1.11
STAC3	SH3 and cysteine rich domain 3	1.11
PGPEP1	pyroglutamyl-peptidase I	1.11
GDF15	growth differentiation factor 15	1.11
AKAP12	A-kinase anchoring protein 12	1.1
EGR1	early growth response 1	1.1
BLCAP	BLCAP apoptosis inducing factor	1.1
ANKRD52	ankyrin repeat domain 52	1.09
RAD54L2	RAD54 like 2	1.09
KCNMA1	potassium calcium-activated channel subfamily M alpha 1	1.09
IRGQ	immunity related GTPase Q	1.08
ELN	elastin	1.08
ARL10	ADP ribosylation factor like GTPase 10	1.08
PKIA	cAMP-dependent protein kinase inhibitor alpha	1.07
SPOCK1	SPARC (osteonectin), cwcv and kazal like domains proteoglycan 1	1.06
MYOG	myogenin	1.06
CCDC92	coiled-coil domain containing 92	1.06
H1-0	H1.0 linker histone	1.05
MYH10	myosin heavy chain 10	1.05
GRB10	growth factor receptor bound protein 10	1.04
HNRNPA0	heterogeneous nuclear ribonucleoprotein A0	1.03
REPIN1	replication initiator 1	1.03
CBX6	chromobox 6	1.02
CHD7	chromodomain helicase DNA binding protein 7	1.02
PRUNE2	prune homolog 2 with BCH domain	1.01
IGFBP5	insulin like growth factor binding protein 5	1.01
PLXDC2	plexin domain containing 2	1.01
ADGRA3	adhesion G protein-coupled receptor A3	1.01
ITGB3	integrin subunit beta 3	1.01
CDKN2B	cyclin dependent kinase inhibitor 2B	1
GGT5	gamma-glutamyltransferase 5	1
KLHL41	kelch like family member 41	0.99
ARHGEF7	Rho guanine nucleotide exchange factor 7	0.97
AMMECR1L	AMMECR1 like	0.97
IGFBP4	insulin like growth factor binding protein 4	0.96
MEST	mesoderm specific transcript	0.96
ITGA11	integrin subunit alpha 11	0.95
INKA2	inka box actin regulator 2	0.95
PBXIP1	PBX homeobox interacting protein 1	0.94
CLIP3	CAP-Gly domain containing linker protein 3	0.94
ALPK3	alpha kinase 3	0.93
MSI2	musashi RNA binding protein 2	0.93
PDE4D	phosphodiesterase 4D	0.93
CDS2	CDP-diacylglycerol synthase 2	0.9
THSD4	thrombospondin type 1 domain containing 4	0.88
FBXO32	F-box protein 32	0.87
CAP2	cyclase associated actin cytoskeleton regulatory protein 2	0.87
KCNQ1OT1	KCNQ1 opposite strand/antisense transcript 1	0.86
SYT11	synaptotagmin 11	0.86
EVC2	EvC ciliary complex subunit 2	0.86
MEGF10	multiple EGF like domains 10	0.86
TOMM20	translocase of outer mitochondrial membrane 20	0.85
CLCN5	chloride voltage-gated channel 5	0.85
ANKRD10	ankyrin repeat domain 10	0.84
PGM2L1	phosphoglucomutase 2 like 1	0.84
MSRB3	methionine sulfoxide reductase B3	0.83
TEX2	testis expressed 2	0.83
C14orf132	chromosome 14 open reading frame 132	0.83
ADARB1	adenosine deaminase RNA specific B1	0.83
SNTB1	syntrophin beta 1	0.81
MIDEAS	mitotic deacetylase associated SANT domain protein	0.81
PDE4DIPP2	PDE4DIP pseudogene 2	0.81
TNNT1	troponin T1, slow skeletal type	0.8
PVR	PVR cell adhesion molecule	0.8
BCKDHB	branched chain keto acid dehydrogenase E1 subunit beta	0.79
OXTR	oxytocin receptor	0.79
URB1	URB1 ribosome biogenesis homolog	0.79
TTN	titin	0.78
PRRC2B	proline rich coiled-coil 2B	0.78
MYH2	myosin heavy chain 2	0.78
STC1	stanniocalcin 1	0.77
GATAD2A	GATA zinc finger domain containing 2A	0.77
ABHD2	abhydrolase domain containing 2, acylglycerol lipase	0.76
AHCYL1	adenosylhomocysteinase like 1	0.76
NCOA1	nuclear receptor coactivator 1	0.76
BEX1	brain expressed X-linked 1	0.75
MEG3	maternally expressed 3	0.74
SIPA1L1	signal induced proliferation associated 1 like 1	0.74
SH3PXD2A	SH3 and PX domains 2A	0.73
F13A1	coagulation factor XIII A chain	0.72
IPO9	importin 9	0.72
ACTN2	actinin alpha 2	0.72
IGF1R	insulin like growth factor 1 receptor	0.72
BRWD3	bromodomain and WD repeat domain containing 3	0.71
DIO2	iodothyronine deiodinase 2	0.7
TBC1D19	TBC1 domain family member 19	0.69
SLC38A1	solute carrier family 38 member 1	0.67
CEMIP2	cell migration inducing hyaluronidase 2	0.67
BTG1	BTG anti-proliferation factor 1	0.67
DSP	desmoplakin	0.66
PSD3	pleckstrin and Sec7 domain containing 3	0.64
AMOTL1	angiomotin like 1	0.63
TULP4	TUB like protein 4	0.63
RAI14	retinoic acid induced 14	0.62
AZIN1	antizyme inhibitor 1	0.61
ZBTB20	zinc finger and BTB domain containing 20	0.59
MCFD2	multiple coagulation factor deficiency 2, ER cargo receptor complex subunit	0.58
UBR4	ubiquitin protein ligase E3 component n-recognin 4	0.58
FKBP10	FKBP prolyl isomerase 10	0.58
SLF2	SMC5-SMC6 complex localization factor 2	0.57
MCL1	MCL1 apoptosis regulator, BCL2 family member	0.56
RAPH1	Ras association (RalGDS/AF-6) and pleckstrin homology domains 1	0.55
CBX5	chromobox 5	0.55
EEF2	eukaryotic translation elongation factor 2	0.53
TGM2	transglutaminase 2	0.52
THBS2	thrombospondin 2	0.51
TRIO	trio Rho guanine nucleotide exchange factor	0.39
