# Supplementary material for: Dystrophins DP71 and DP427 determine cell viability during proliferation and myofibre differentiation
Source: Cell Death Dis. 2026 Apr 11;17(1):467. doi: 10.1038/s41419-026-08725-x (PMC13181019; doi:10.1038/s41419-026-08725-x)
Supplement: Supplementary file 4 — qPCR raw data [file 41419_2026_8725_MOESM4_ESM.xlsx]

## Sheet: Fig. 4A Dmd Utrn
Sample Name	Target Name	CT	Ct Mean	Ct SD
C2C12 prolif 1	Rplp0	20.0293	20.335	0.275983
C2C12 prolif 1	Rplp0	20.5657	20.335	0.275983
C2C12 prolif 1	Rplp0	20.4102	20.335	0.275983
C2C12 prolif 1	Dmd 66/67	32.0882	32.2287	0.122023
C2C12 prolif 1	Dmd 66/67	32.309	32.2287	0.122023
C2C12 prolif 1	Dmd 66/67	32.2887	32.2287	0.122023
C2C12 prolif 1	Utrn 71/72	24.7271	24.7668	0.196969
C2C12 prolif 1	Utrn 71/72	24.9806	24.7668	0.196969
C2C12 prolif 1	Utrn 71/72	24.5927	24.7668	0.196969
C2C12 prolif 2	Rplp0	20.0768	20.2752	0.172941
C2C12 prolif 2	Rplp0	20.3544	20.2752	0.172941
C2C12 prolif 2	Rplp0	20.3943	20.2752	0.172941
C2C12 prolif 2	Dmd 66/67	35.1553	35.7279	0.588398
C2C12 prolif 2	Dmd 66/67	35.6975	35.7279	0.588398
C2C12 prolif 2	Dmd 66/67	36.3309	35.7279	0.588398
C2C12 prolif 2	Utrn 71/72	24.7073	24.6073	0.270706
C2C12 prolif 2	Utrn 71/72	24.8138	24.6073	0.270706
C2C12 prolif 2	Utrn 71/72	24.3008	24.6073	0.270706
C2C12 prolif 3	Rplp0	19.8784	19.8814	0.0966172
C2C12 prolif 3	Rplp0	19.7863	19.8814	0.0966172
C2C12 prolif 3	Rplp0	19.9795	19.8814	0.0966172
C2C12 prolif 3	Dmd 66/67	34.6665	35.6196	1.13075
C2C12 prolif 3	Dmd 66/67	35.3233	35.6196	1.13075
C2C12 prolif 3	Dmd 66/67	36.869	35.6196	1.13075
C2C12 prolif 3	Utrn 71/72	24.5587	24.4722	0.159338
C2C12 prolif 3	Utrn 71/72	24.5695	24.4722	0.159338
C2C12 prolif 3	Utrn 71/72	24.2883	24.4722	0.159338
C2C12 D3 1	Rplp0	20.7475	20.8393	0.118553
C2C12 D3 1	Rplp0	20.9731	20.8393	0.118553
C2C12 D3 1	Rplp0	20.7973	20.8393	0.118553
C2C12 D3 1	Dmd 66/67	29.9527	30.0421	0.148316
C2C12 D3 1	Dmd 66/67	29.9604	30.0421	0.148316
C2C12 D3 1	Dmd 66/67	30.2133	30.0421	0.148316
C2C12 D3 1	Utrn 71/72	23.7355	23.6669	0.183055
C2C12 D3 1	Utrn 71/72	23.8057	23.6669	0.183055
C2C12 D3 1	Utrn 71/72	23.4594	23.6669	0.183055
C2C12 D3 2	Rplp0	19.9763	20.0706	0.0841631
C2C12 D3 2	Rplp0	20.1381	20.0706	0.0841631
C2C12 D3 2	Rplp0	20.0974	20.0706	0.0841631
C2C12 D3 2	Dmd 66/67	29.6589	29.5196	0.19477
C2C12 D3 2	Dmd 66/67	29.2971	29.5196	0.19477
C2C12 D3 2	Dmd 66/67	29.6029	29.5196	0.19477
C2C12 D3 2	Utrn 71/72	23.1938	23.1199	0.139837
C2C12 D3 2	Utrn 71/72	23.2073	23.1199	0.139837
C2C12 D3 2	Utrn 71/72	22.9586	23.1199	0.139837
C2C12 D3 3	Rplp0	20.6528	20.7934	0.122778
C2C12 D3 3	Rplp0	20.8792	20.7934	0.122778
C2C12 D3 3	Rplp0	20.8482	20.7934	0.122778
C2C12 D3 3	Dmd 66/67	30.5457	30.1949	0.370126
C2C12 D3 3	Dmd 66/67	29.8081	30.1949	0.370126
C2C12 D3 3	Dmd 66/67	30.2311	30.1949	0.370126
C2C12 D3 3	Utrn 71/72	23.6237	23.7539	0.13777
C2C12 D3 3	Utrn 71/72	23.8981	23.7539	0.13777
C2C12 D3 3	Utrn 71/72	23.74	23.7539	0.13777
C2C12 D6 1	Rplp0	20.2313	20.4772	0.213068
C2C12 D6 1	Rplp0	20.6068	20.4772	0.213068
C2C12 D6 1	Rplp0	20.5935	20.4772	0.213068
C2C12 D6 1	Dmd 66/67	26.928	26.8024	0.125634
C2C12 D6 1	Dmd 66/67	26.6767	26.8024	0.125634
C2C12 D6 1	Dmd 66/67	26.8024	26.8024	0.125634
C2C12 D6 1	Utrn 71/72	23.1777	23.1714	0.236747
C2C12 D6 1	Utrn 71/72	23.405	23.1714	0.236747
C2C12 D6 1	Utrn 71/72	22.9316	23.1714	0.236747
C2C12 D6 2	Rplp0	20.5179	20.7361	0.189316
C2C12 D6 2	Rplp0	20.8342	20.7361	0.189316
C2C12 D6 2	Rplp0	20.8562	20.7361	0.189316
C2C12 D6 2	Dmd 66/67	27.2384	26.9514	0.274815
C2C12 D6 2	Dmd 66/67	26.6907	26.9514	0.274815
C2C12 D6 2	Dmd 66/67	26.925	26.9514	0.274815
C2C12 D6 2	Utrn 71/72	23.3294	23.3966	0.198052
C2C12 D6 2	Utrn 71/72	23.6195	23.3966	0.198052
C2C12 D6 2	Utrn 71/72	23.2408	23.3966	0.198052
C2C12 D6 3	Rplp0	21.1723	21.2443	0.0725489
C2C12 D6 3	Rplp0	21.2434	21.2443	0.0725489
C2C12 D6 3	Rplp0	21.3174	21.2443	0.0725489
C2C12 D6 3	Dmd 66/67	27.4367	27.3063	0.113413
C2C12 D6 3	Dmd 66/67	27.2308	27.3063	0.113413
C2C12 D6 3	Dmd 66/67	27.2514	27.3063	0.113413
C2C12 D6 3	Utrn 71/72	23.5802	23.6341	0.139279
C2C12 D6 3	Utrn 71/72	23.7923	23.6341	0.139279
C2C12 D6 3	Utrn 71/72	23.5298	23.6341	0.139279
C2C12 D12 1	Rplp0	21.7066	21.9326	0.212128
C2C12 D12 1	Rplp0	21.9638	21.9326	0.212128
C2C12 D12 1	Rplp0	22.1274	21.9326	0.212128
C2C12 D12 1	Dmd 66/67	28.1601	28.0768	0.0862913
C2C12 D12 1	Dmd 66/67	28.0826	28.0768	0.0862913
C2C12 D12 1	Dmd 66/67	27.9878	28.0768	0.0862913
C2C12 D12 1	Utrn 71/72	25.1354	25.074	0.235198
C2C12 D12 1	Utrn 71/72	25.2724	25.074	0.235198
C2C12 D12 1	Utrn 71/72	24.8142	25.074	0.235198
C2C12 D12 2	Rplp0	21.287	21.4703	0.170742
C2C12 D12 2	Rplp0	21.4993	21.4703	0.170742
C2C12 D12 2	Rplp0	21.6247	21.4703	0.170742
C2C12 D12 2	Dmd 66/67	27.7901	27.5021	0.340895
C2C12 D12 2	Dmd 66/67	27.1257	27.5021	0.340895
C2C12 D12 2	Dmd 66/67	27.5905	27.5021	0.340895
C2C12 D12 2	Utrn 71/72	24.4918	24.4732	0.238166
C2C12 D12 2	Utrn 71/72	24.7016	24.4732	0.238166
C2C12 D12 2	Utrn 71/72	24.2263	24.4732	0.238166
C2C12 D12 3	Rplp0	32.1073	32.7474	0.621646
C2C12 D12 3	Rplp0	32.7863	32.7474	0.621646
C2C12 D12 3	Rplp0	33.3487	32.7474	0.621646
C2C12 D12 3	Dmd 66/67	24.2946	24.0424	0.282569
C2C12 D12 3	Dmd 66/67	23.7371	24.0424	0.282569
C2C12 D12 3	Dmd 66/67	24.0957	24.0424	0.282569
C2C12 D12 3	Utrn 71/72	32.6602	32.5812	0.114196
C2C12 D12 3	Utrn 71/72	32.6331	32.5812	0.114196
C2C12 D12 3	Utrn 71/72	32.4503	32.5812	0.114196

## Sheet: Fig. 4B Dp71 Dp427
Block Type	384-Well Block
Chemistry	SYBR_GREEN
Date Created	2024-05-14 12:07:47 PM CEST
Experiment Barcode
Experiment Comment
Experiment File Name	E:\2024-05-14 120719.eds
Experiment Name	2024-05-14 120719
Experiment Run End Time	2024-05-14 15:06:55 PM CEST
Experiment Type	Comparative Cт (ΔΔCт)
Instrument Name	278863136
Instrument Serial Number	278863136
Instrument Type	QuantStudio(TM) 6 Flex System
Passive Reference	ROX
Quantification Cycle Method	Ct
Signal Smoothing On	true
Stage/ Cycle where Analysis is performed	Stage 2, Step 2
User Name
Well	Well Position	Omit	Sample Name	Target Name	Task	Reporter	Quencher	Quantity	Quantity Mean	Quantity SD	RQ	RQ Min	RQ Max	CT	Ct Mean	Ct SD	Delta Ct	Delta Ct Mean	Delta Ct SE	Delta Delta Ct	Automatic Ct Threshold	Tm1	Ct Threshold	Tm2	Automatic Baseline	Tm3	Baseline Start	Baseline End	Comments	MTP
1	A1	FALSE	C2C12 p7 D0_1	Rplp0	UNKNOWN	SYBR	None				1	0.64	1.563	18.499	18.735	0.205		-13.026	0.232	0	TRUE	85.598	0.573		TRUE		1	40		N
2	A2	FALSE	C2C12 p7 D0_1	Rplp0	UNKNOWN	SYBR	None				1	0.64	1.563	18.865	18.735	0.205		-13.026	0.232	0	TRUE	85.598	0.573		TRUE		1	40		N
3	A3	FALSE	C2C12 p7 D0_1	Rplp0	UNKNOWN	SYBR	None				1	0.64	1.563	18.841	18.735	0.205		-13.026	0.232	0	TRUE	85.598	0.573		TRUE		1	40		N
4	A4	FALSE	C2C12 p7 D0_1	Dp71	UNKNOWN	SYBR	None				1	0.352	2.84	32.632	31.723	0.874		-0.038	0.542	0	TRUE	82.569	0.18		TRUE		1	40		N
5	A5	FALSE	C2C12 p7 D0_1	Dp71	UNKNOWN	SYBR	None				1	0.352	2.84	31.647	31.723	0.874		-0.038	0.542	0	TRUE	82.569	0.18		TRUE		1	40		N
6	A6	FALSE	C2C12 p7 D0_1	Dp71	UNKNOWN	SYBR	None				1	0.352	2.84	30.89	31.723	0.874		-0.038	0.542	0	TRUE	82.569	0.18		TRUE		1	40		N
13	A13	FALSE	C2C12 p7 D0_1	Dp427, ex 26,27	UNKNOWN	SYBR	None				1	0.509	1.963	34.336	34.451	0.499		2.69	0.35	0	TRUE	80.858	0.297		TRUE		1	40		N
14	A14	FALSE	C2C12 p7 D0_1	Dp427, ex 26,27	UNKNOWN	SYBR	None				1	0.509	1.963	34.998	34.451	0.499		2.69	0.35	0	TRUE	80.858	0.297		TRUE		1	40		N
15	A15	FALSE	C2C12 p7 D0_1	Dp427, ex 26,27	UNKNOWN	SYBR	None				1	0.509	1.963	34.02	34.451	0.499		2.69	0.35	0	TRUE	80.858	0.297		TRUE		1	40		N
25	B1	FALSE	C2C12 p7 D0_2	Rplp0	UNKNOWN	SYBR	None				1.101	0.596	2.035	18.688	18.81	0.11		-13.165	0.319	-0.139	TRUE	85.598	0.573		TRUE		1	40		N
26	B2	FALSE	C2C12 p7 D0_2	Rplp0	UNKNOWN	SYBR	None				1.101	0.596	2.035	18.836	18.81	0.11		-13.165	0.319	-0.139	TRUE	85.598	0.573		TRUE		1	40		N
27	B3	FALSE	C2C12 p7 D0_2	Rplp0	UNKNOWN	SYBR	None				1.101	0.596	2.035	18.904	18.81	0.11		-13.165	0.319	-0.139	TRUE	85.598	0.573		TRUE		1	40		N
28	B4	FALSE	C2C12 p7 D0_2	Dp71	UNKNOWN	SYBR	None				2.96	1.617	5.416	30.345	30.371	0.049		-1.604	0.314	-1.565	TRUE	82.569	0.18		TRUE		1	40		N
29	B5	FALSE	C2C12 p7 D0_2	Dp71	UNKNOWN	SYBR	None				2.96	1.617	5.416	30.427	30.371	0.049		-1.604	0.314	-1.565	TRUE	82.569	0.18		TRUE		1	40		N
30	B6	FALSE	C2C12 p7 D0_2	Dp71	UNKNOWN	SYBR	None				2.96	1.617	5.416	30.34	30.371	0.049		-1.604	0.314	-1.565	TRUE	82.701	0.18		TRUE		1	40		N
37	B13	FALSE	C2C12 p7 D0_2	Dp427, ex 26,27	UNKNOWN	SYBR	None							Undetermined	33.419						TRUE	61.502	0.297	80.726	TRUE	67.559	1	40		Y
38	B14	FALSE	C2C12 p7 D0_2	Dp427, ex 26,27	UNKNOWN	SYBR	None							Undetermined	33.419						TRUE	61.238	0.297	80.726	TRUE		1	40		Y
39	B15	FALSE	C2C12 p7 D0_2	Dp427, ex 26,27	UNKNOWN	SYBR	None				2.371			33.419	33.419			1.445		-1.246	TRUE	80.858	0.297		TRUE		1	40		N
145	G1	FALSE	C2C12 p7 D6_1	Rplp0	UNKNOWN	SYBR	None				0.027	0.022	0.033	19.894	19.964	0.068		-7.802	0.114	5.224	TRUE	85.598	0.573		TRUE		1	40		N
146	G2	FALSE	C2C12 p7 D6_1	Rplp0	UNKNOWN	SYBR	None				0.027	0.022	0.033	19.967	19.964	0.068		-7.802	0.114	5.224	TRUE	85.598	0.573		TRUE		1	40		N
147	G3	FALSE	C2C12 p7 D6_1	Rplp0	UNKNOWN	SYBR	None				0.027	0.022	0.033	20.03	19.964	0.068		-7.802	0.114	5.224	TRUE	85.598	0.573		TRUE		1	40		N
148	G4	FALSE	C2C12 p7 D6_1	Dp71	UNKNOWN	SYBR	None				0.08	0.05	0.128	30.938	31.378	0.383		3.612	0.245	3.65	TRUE	82.701	0.18		TRUE		1	40		N
149	G5	FALSE	C2C12 p7 D6_1	Dp71	UNKNOWN	SYBR	None				0.08	0.05	0.128	31.63	31.378	0.383		3.612	0.245	3.65	TRUE	82.569	0.18		TRUE		1	40		N
150	G6	FALSE	C2C12 p7 D6_1	Dp71	UNKNOWN	SYBR	None				0.08	0.05	0.128	31.567	31.378	0.383		3.612	0.245	3.65	TRUE	82.569	0.18		TRUE		1	40		N
157	G13	FALSE	C2C12 p7 D6_1	Dp427, ex 26,27	UNKNOWN	SYBR	None				23.1	17.85	29.895	25.789	25.927	0.141		-1.839	0.134	-4.53	TRUE	80.858	0.297		TRUE		1	40		N
158	G14	FALSE	C2C12 p7 D6_1	Dp427, ex 26,27	UNKNOWN	SYBR	None				23.1	17.85	29.895	25.92	25.927	0.141		-1.839	0.134	-4.53	TRUE	80.858	0.297		TRUE		1	40		N
159	G15	FALSE	C2C12 p7 D6_1	Dp427, ex 26,27	UNKNOWN	SYBR	None				23.1	17.85	29.895	26.07	25.927	0.141		-1.839	0.134	-4.53	TRUE	80.858	0.297		TRUE		1	40		N
169	H1	FALSE	C2C12 p7 D6_2	Rplp0	UNKNOWN	SYBR	None				0.053	0.04	0.072	19.698	19.914	0.188		-8.798	0.154	4.228	TRUE	85.598	0.573		TRUE		1	40		N
170	H2	FALSE	C2C12 p7 D6_2	Rplp0	UNKNOWN	SYBR	None				0.053	0.04	0.072	20.005	19.914	0.188		-8.798	0.154	4.228	TRUE	85.598	0.573		TRUE		1	40		N
171	H3	FALSE	C2C12 p7 D6_2	Rplp0	UNKNOWN	SYBR	None				0.053	0.04	0.072	20.038	19.914	0.188		-8.798	0.154	4.228	TRUE	85.598	0.573		TRUE		1	40		N
172	H4	FALSE	C2C12 p7 D6_2	Dp71	UNKNOWN	SYBR	None				0.02	0.006	0.066	33.789	34.322	0.753		5.61	0.543	5.648	TRUE	82.569	0.18		TRUE		1	40		N
173	H5	FALSE	C2C12 p7 D6_2	Dp71	UNKNOWN	SYBR	None							Undetermined	34.322	0.753					TRUE	82.569	0.18	61.37	TRUE		1	40		Y
174	H6	FALSE	C2C12 p7 D6_2	Dp71	UNKNOWN	SYBR	None				0.02	0.006	0.066	34.854	34.322	0.753		5.61	0.543	5.648	TRUE	82.569	0.18		TRUE		1	40		N
181	H13	FALSE	C2C12 p7 D6_2	Dp427, ex 26,27	UNKNOWN	SYBR	None				22.783	16.595	31.277	26.727	26.892	0.214		-1.819	0.165	-4.51	TRUE	80.858	0.297		TRUE		1	40		N
182	H14	FALSE	C2C12 p7 D6_2	Dp427, ex 26,27	UNKNOWN	SYBR	None				22.783	16.595	31.277	26.816	26.892	0.214		-1.819	0.165	-4.51	TRUE	80.858	0.297		TRUE		1	40		N
183	H15	FALSE	C2C12 p7 D6_2	Dp427, ex 26,27	UNKNOWN	SYBR	None				22.783	16.595	31.277	27.134	26.892	0.214		-1.819	0.165	-4.51	TRUE	80.858	0.297		TRUE		1	40		N
193	I1	FALSE	C2C12 p7 D6_3	Rplp0	UNKNOWN	SYBR	None				0.064	0.05	0.082	19.705	19.892	0.173		-9.059	0.127	3.967	TRUE	85.598	0.573		TRUE		1	40		N
194	I2	FALSE	C2C12 p7 D6_3	Rplp0	UNKNOWN	SYBR	None				0.064	0.05	0.082	20.048	19.892	0.173		-9.059	0.127	3.967	TRUE	85.598	0.573		TRUE		1	40		N
195	I3	FALSE	C2C12 p7 D6_3	Rplp0	UNKNOWN	SYBR	None				0.064	0.05	0.082	19.923	19.892	0.173		-9.059	0.127	3.967	TRUE	85.598	0.573		TRUE		1	40		N
196	I4	FALSE	C2C12 p7 D6_3	Dp71	UNKNOWN	SYBR	None				0.25	0.082	0.761	31.695	30.916	0.995		1.965	0.58	2.003	TRUE	82.569	0.18		TRUE		1	40		N
197	I5	FALSE	C2C12 p7 D6_3	Dp71	UNKNOWN	SYBR	None				0.25	0.082	0.761	31.257	30.916	0.995		1.965	0.58	2.003	TRUE	82.701	0.18		TRUE		1	40		N
198	I6	FALSE	C2C12 p7 D6_3	Dp71	UNKNOWN	SYBR	None				0.25	0.082	0.761	29.795	30.916	0.995		1.965	0.58	2.003	TRUE	82.569	0.18		TRUE		1	40		N
205	I13	FALSE	C2C12 p7 D6_3	Dp427, ex 26,27	UNKNOWN	SYBR	None				26.356	18.25	38.06	27.035	26.922	0.302		-2.03	0.191	-4.72	TRUE	80.858	0.297		TRUE		1	40		N
206	I14	FALSE	C2C12 p7 D6_3	Dp427, ex 26,27	UNKNOWN	SYBR	None				26.356	18.25	38.06	27.151	26.922	0.302		-2.03	0.191	-4.72	TRUE	80.858	0.297		TRUE		1	40		N
207	I15	FALSE	C2C12 p7 D6_3	Dp427, ex 26,27	UNKNOWN	SYBR	None				26.356	18.25	38.06	26.579	26.922	0.302		-2.03	0.191	-4.72	TRUE	80.858	0.297		TRUE		1	40		N
217	J1	FALSE	NTC	Rplp0	UNKNOWN	SYBR	None							19.338	19.338						TRUE	85.861	0.573		TRUE		1	40		N
218	J2	FALSE	NTC	Rplp0	UNKNOWN	SYBR	None							Undetermined	19.338						TRUE	85.466	0.573	61.37	TRUE		1	40		Y
220	J4	FALSE	NTC	Dp71	NTC	SYBR	None							34.349							TRUE	82.833	0.18		TRUE		1	40		N
221	J5	FALSE	NTC	Dp71	NTC	SYBR	None							32.692							TRUE	82.569	0.18		TRUE		1	40		N
232	J16	FALSE	NTC	Dp427, ex 5,6	NTC	SYBR	None							31.237							TRUE	84.676	0.2		TRUE		1	40		N
233	J17	FALSE	NTC	Dp427, ex 5,6	NTC	SYBR	None							36.07							TRUE	85.466	0.2		TRUE		1	40		N
Analysis Type	Singleplex
Endogenous Control	DMD All
RQ Min/Max Confidence Level	95.0
Reference Sample	C2C12 p7 D0_1

## Sheet: Fig. 4D
Block Type	384-Well Block
Chemistry	SYBR_GREEN
Date Created	2024-06-05 13:09:21 PM CEST
Experiment Barcode
Experiment Comment
Experiment File Name	E:\2024-06-05 130900.eds
Experiment Name	2024-06-05 130900
Experiment Run End Time	2024-06-05 16:07:46 PM CEST
Experiment Type	Comparative Cт (ΔΔCт)
Instrument Name	278863136
Instrument Serial Number	278863136
Instrument Type	QuantStudio(TM) 6 Flex System
Passive Reference	ROX
Quantification Cycle Method	Ct
Signal Smoothing On	true
Stage/ Cycle where Analysis is performed	Stage 2, Step 2
User Name
Well	Well Position	Omit	Sample Name	Target Name	Task	Reporter	Quencher	Quantity	Quantity Mean	Quantity SD	RQ	RQ Min	RQ Max	CT	Ct Mean	Ct SD	Delta Ct	Delta Ct Mean	Delta Ct SE	Delta Delta Ct	Automatic Ct Threshold	Tm1	Ct Threshold	Tm2	Automatic Baseline	Tm3	Baseline Start	Baseline End	Comments	MTP
1	A1	FALSE	C2C12 D0_1	nuclear_HK2	UNKNOWN	SYBR	None							20.5945	20.7743	0.156536					TRUE	79.6708	0.294969		TRUE		1	40		N
2	A2	FALSE	C2C12 D0_1	nuclear_HK2	UNKNOWN	SYBR	None							20.8478	20.7743	0.156536					TRUE	79.8024	0.294969		TRUE		1	40		N
3	A3	FALSE	C2C12 D0_1	nuclear_HK2	UNKNOWN	SYBR	None							20.8806	20.7743	0.156536					TRUE	79.8024	0.294969		TRUE		1	40		N
4	A4	FALSE	C2C12 D0_1	mt Nd1	UNKNOWN	SYBR	None				1	0.771751	1.29575	13.6653	13.7151	0.172836		-7.05916	0.13463	0	TRUE	79.0126	0.2516		TRUE		1	40		N
5	A5	FALSE	C2C12 D0_1	mt Nd1	UNKNOWN	SYBR	None				1	0.771751	1.29575	13.9074	13.7151	0.172836		-7.05916	0.13463	0	TRUE	79.0126	0.2516		TRUE		1	40		N
6	A6	FALSE	C2C12 D0_1	mt Nd1	UNKNOWN	SYBR	None				1	0.771751	1.29575	13.5727	13.7151	0.172836		-7.05916	0.13463	0	TRUE	79.0126	0.2516		TRUE		1	40		N
25	B1	FALSE	C2C12 D0_2	nuclear_HK2	UNKNOWN	SYBR	None							21.8515	22.124	0.288579					TRUE	79.2758	0.294969		TRUE		1	40		N
26	B2	FALSE	C2C12 D0_2	nuclear_HK2	UNKNOWN	SYBR	None							22.0942	22.124	0.288579					TRUE	79.5391	0.294969		TRUE		1	40		N
27	B3	FALSE	C2C12 D0_2	nuclear_HK2	UNKNOWN	SYBR	None							22.4263	22.124	0.288579					TRUE	79.6708	0.294969		TRUE		1	40		N
28	B4	FALSE	C2C12 D0_2	mt Nd1	UNKNOWN	SYBR	None				0.727717	0.495279	1.06924	15.3722	15.5234	0.19146		-6.60061	0.199946	0.45855	TRUE	78.6176	0.2516		TRUE		1	40		N
29	B5	FALSE	C2C12 D0_2	mt Nd1	UNKNOWN	SYBR	None				0.727717	0.495279	1.06924	15.4593	15.5234	0.19146		-6.60061	0.199946	0.45855	TRUE	78.6176	0.2516		TRUE		1	40		N
30	B6	FALSE	C2C12 D0_2	mt Nd1	UNKNOWN	SYBR	None				0.727717	0.495279	1.06924	15.7387	15.5234	0.19146		-6.60061	0.199946	0.45855	TRUE	78.8809	0.2516		TRUE		1	40		N
49	C1	FALSE	C2C12 D0_3	nuclear_HK2	UNKNOWN	SYBR	None							21.5561	21.5753	0.053106					TRUE	79.9341	0.294969		TRUE		1	40		N
50	C2	FALSE	C2C12 D0_3	nuclear_HK2	UNKNOWN	SYBR	None							21.5345	21.5753	0.053106					TRUE	79.9341	0.294969		TRUE		1	40		N
51	C3	FALSE	C2C12 D0_3	nuclear_HK2	UNKNOWN	SYBR	None							21.6353	21.5753	0.053106					TRUE	79.9341	0.294969		TRUE		1	40		N
52	C4	FALSE	C2C12 D0_3	mt Nd1	UNKNOWN	SYBR	None				0.938823	0.72755	1.21145	14.6293	14.6072	0.223221		-6.96809	0.132474	0.0910749	TRUE	79.0126	0.2516		TRUE		1	40		N
53	C5	FALSE	C2C12 D0_3	mt Nd1	UNKNOWN	SYBR	None				0.938823	0.72755	1.21145	14.3737	14.6072	0.223221		-6.96809	0.132474	0.0910749	TRUE	79.0126	0.2516		TRUE		1	40		N
54	C6	FALSE	C2C12 D0_3	mt Nd1	UNKNOWN	SYBR	None				0.938823	0.72755	1.21145	14.8185	14.6072	0.223221		-6.96809	0.132474	0.0910749	TRUE	79.1442	0.2516		TRUE		1	40		N
73	D1	FALSE	C2C12 D3_1	nuclear_HK2	UNKNOWN	SYBR	None							21.849	22.0019	0.138054					TRUE	79.5391	0.294969		TRUE		1	40		N
74	D2	FALSE	C2C12 D3_1	nuclear_HK2	UNKNOWN	SYBR	None							22.0393	22.0019	0.138054					TRUE	79.6708	0.294969		TRUE		1	40		N
75	D3	FALSE	C2C12 D3_1	nuclear_HK2	UNKNOWN	SYBR	None							22.1174	22.0019	0.138054					TRUE	79.6708	0.294969		TRUE		1	40		N
76	D4	FALSE	C2C12 D3_1	mt Nd1	UNKNOWN	SYBR	None				1.9994	1.56131	2.56041	13.9519	13.9432	0.174609		-8.05873	0.128513	-0.999567	TRUE	78.7493	0.2516		TRUE		1	40		N
77	D5	FALSE	C2C12 D3_1	mt Nd1	UNKNOWN	SYBR	None				1.9994	1.56131	2.56041	13.7644	13.9432	0.174609		-8.05873	0.128513	-0.999567	TRUE	78.7493	0.2516		TRUE		1	40		N
78	D6	FALSE	C2C12 D3_1	mt Nd1	UNKNOWN	SYBR	None				1.9994	1.56131	2.56041	14.1132	13.9432	0.174609		-8.05873	0.128513	-0.999567	TRUE	78.8809	0.2516		TRUE		1	40		N
97	E1	FALSE	C2C12 D3_2	nuclear_HK2	UNKNOWN	SYBR	None							21.3516	21.4671	0.112869					TRUE	79.8024	0.294969		TRUE		1	40		N
98	E2	FALSE	C2C12 D3_2	nuclear_HK2	UNKNOWN	SYBR	None							21.4724	21.4671	0.112869					TRUE	79.8024	0.294969		TRUE		1	40		N
99	E3	FALSE	C2C12 D3_2	nuclear_HK2	UNKNOWN	SYBR	None							21.5772	21.4671	0.112869					TRUE	79.9341	0.294969		TRUE		1	40		N
100	E4	FALSE	C2C12 D3_2	mt Nd1	UNKNOWN	SYBR	None				1.93662	1.14519	3.27502	13.6536	13.4544	0.459174		-8.0127	0.272996	-0.953543	TRUE	79.0126	0.2516		TRUE		1	40		N
101	E5	FALSE	C2C12 D3_2	mt Nd1	UNKNOWN	SYBR	None				1.93662	1.14519	3.27502	12.9292	13.4544	0.459174		-8.0127	0.272996	-0.953543	TRUE	78.8809	0.2516		TRUE		1	40		N
102	E6	FALSE	C2C12 D3_2	mt Nd1	UNKNOWN	SYBR	None				1.93662	1.14519	3.27502	13.7803	13.4544	0.459174		-8.0127	0.272996	-0.953543	TRUE	79.1442	0.2516		TRUE		1	40		N
121	F1	FALSE	C2C12 D3_3	nuclear_HK2	UNKNOWN	SYBR	None							21.0742	21.2028	0.118424					TRUE	79.5391	0.294969		TRUE		1	40		N
122	F2	FALSE	C2C12 D3_3	nuclear_HK2	UNKNOWN	SYBR	None							21.2268	21.2028	0.118424					TRUE	79.6708	0.294969		TRUE		1	40		N
123	F3	FALSE	C2C12 D3_3	nuclear_HK2	UNKNOWN	SYBR	None							21.3073	21.2028	0.118424					TRUE	79.6708	0.294969		TRUE		1	40		N
124	F4	FALSE	C2C12 D3_3	mt Nd1	UNKNOWN	SYBR	None				2.21761	1.41437	3.47703	13.1685	12.9946	0.387064		-8.20817	0.233697	-1.14901	TRUE	78.7493	0.2516		TRUE		1	40		N
125	F5	FALSE	C2C12 D3_3	mt Nd1	UNKNOWN	SYBR	None				2.21761	1.41437	3.47703	12.5511	12.9946	0.387064		-8.20817	0.233697	-1.14901	TRUE	78.6176	0.2516		TRUE		1	40		N
126	F6	FALSE	C2C12 D3_3	mt Nd1	UNKNOWN	SYBR	None				2.21761	1.41437	3.47703	13.2643	12.9946	0.387064		-8.20817	0.233697	-1.14901	TRUE	79.0126	0.2516		TRUE		1	40		N
145	G1	FALSE	C2C12 D6_1	nuclear_HK2	UNKNOWN	SYBR	None							21.7622	21.8758	0.100033					TRUE	79.2758	0.294969		TRUE		1	40		N
146	G2	FALSE	C2C12 D6_1	nuclear_HK2	UNKNOWN	SYBR	None							21.9143	21.8758	0.100033					TRUE	79.4075	0.294969		TRUE		1	40		N
147	G3	FALSE	C2C12 D6_1	nuclear_HK2	UNKNOWN	SYBR	None							21.9509	21.8758	0.100033					TRUE	79.4075	0.294969		TRUE		1	40		N
148	G4	FALSE	C2C12 D6_1	mt Nd1	UNKNOWN	SYBR	None				2.68373	1.82342	3.94995	13.5211	13.3924	0.333154		-8.4834	0.20083	-1.42424	TRUE	78.3543	0.2516		TRUE		1	40		N
149	G5	FALSE	C2C12 D6_1	mt Nd1	UNKNOWN	SYBR	None				2.68373	1.82342	3.94995	13.0141	13.3924	0.333154		-8.4834	0.20083	-1.42424	TRUE	78.2227	0.2516		TRUE		1	40		N
150	G6	FALSE	C2C12 D6_1	mt Nd1	UNKNOWN	SYBR	None				2.68373	1.82342	3.94995	13.642	13.3924	0.333154		-8.4834	0.20083	-1.42424	TRUE	78.7493	0.2516		TRUE		1	40		N
169	H1	FALSE	C2C12 D6_2	nuclear_HK2	UNKNOWN	SYBR	None							20.4005	20.5738	0.171684					TRUE	79.9341	0.294969		TRUE		1	40		N
170	H2	FALSE	C2C12 D6_2	nuclear_HK2	UNKNOWN	SYBR	None							20.5771	20.5738	0.171684					TRUE	80.0657	0.294969		TRUE		1	40		N
171	H3	FALSE	C2C12 D6_2	nuclear_HK2	UNKNOWN	SYBR	None							20.7438	20.5738	0.171684					TRUE	80.0657	0.294969		TRUE		1	40		N
172	H4	FALSE	C2C12 D6_2	mt Nd1	UNKNOWN	SYBR	None				2.25666	1.1611	4.38594	12.5088	12.3405	0.572898		-8.23335	0.345296	-1.17419	TRUE	79.2758	0.2516		TRUE		1	40		N
173	H5	FALSE	C2C12 D6_2	mt Nd1	UNKNOWN	SYBR	None				2.25666	1.1611	4.38594	11.7023	12.3405	0.572898		-8.23335	0.345296	-1.17419	TRUE	79.0126	0.2516		TRUE		1	40		N
174	H6	FALSE	C2C12 D6_2	mt Nd1	UNKNOWN	SYBR	None				2.25666	1.1611	4.38594	12.8103	12.3405	0.572898		-8.23335	0.345296	-1.17419	TRUE	79.4075	0.2516		TRUE		1	40		N
193	I1	FALSE	C2C12 D6_3	nuclear_HK2	UNKNOWN	SYBR	None							21.3884	21.5449	0.184846					TRUE	79.9341	0.294969		TRUE		1	40		N
194	I2	FALSE	C2C12 D6_3	nuclear_HK2	UNKNOWN	SYBR	None							21.4974	21.5449	0.184846					TRUE	79.9341	0.294969		TRUE		1	40		N
195	I3	FALSE	C2C12 D6_3	nuclear_HK2	UNKNOWN	SYBR	None							21.7488	21.5449	0.184846					TRUE	79.9341	0.294969		TRUE		1	40		N
196	I4	FALSE	C2C12 D6_3	mt Nd1	UNKNOWN	SYBR	None				3.21906	1.83525	5.64629	12.7355	12.7991	0.47073		-8.7458	0.291979	-1.68664	TRUE	78.8809	0.2516		TRUE		1	40		N
197	I5	FALSE	C2C12 D6_3	mt Nd1	UNKNOWN	SYBR	None				3.21906	1.83525	5.64629	12.3633	12.7991	0.47073		-8.7458	0.291979	-1.68664	TRUE	78.8809	0.2516		TRUE		1	40		N
198	I6	FALSE	C2C12 D6_3	mt Nd1	UNKNOWN	SYBR	None				3.21906	1.83525	5.64629	13.2983	12.7991	0.47073		-8.7458	0.291979	-1.68664	TRUE	79.1442	0.2516		TRUE		1	40		N
241	K1	FALSE	C2C12 D12_2	nuclear_HK2	UNKNOWN	SYBR	None							20.9188	21.256	0.292628					TRUE	79.5391	0.294969		TRUE		1	40		N
242	K2	FALSE	C2C12 D12_2	nuclear_HK2	UNKNOWN	SYBR	None							21.4427	21.256	0.292628					TRUE	79.8024	0.294969		TRUE		1	40		N
243	K3	FALSE	C2C12 D12_2	nuclear_HK2	UNKNOWN	SYBR	None							21.4066	21.256	0.292628					TRUE	79.8024	0.294969		TRUE		1	40		N
244	K4	FALSE	C2C12 D12_2	mt Nd1	UNKNOWN	SYBR	None				3.56091	1.41114	8.98569	12.8096	12.3646	0.779975		-8.89141	0.480969	-1.83225	TRUE	79.0126	0.2516		TRUE		1	40		N
245	K5	FALSE	C2C12 D12_2	mt Nd1	UNKNOWN	SYBR	None				3.56091	1.41114	8.98569	11.464	12.3646	0.779975		-8.89141	0.480969	-1.83225	TRUE	78.486	0.2516		TRUE		1	40		N
246	K6	FALSE	C2C12 D12_2	mt Nd1	UNKNOWN	SYBR	None				3.56091	1.41114	8.98569	12.8202	12.3646	0.779975		-8.89141	0.480969	-1.83225	TRUE	79.0126	0.2516		TRUE		1	40		N
265	L1	FALSE	C2C12 D12_3	nuclear_HK2	UNKNOWN	SYBR	None							20.2473	20.1909	0.0490998					TRUE	79.8024	0.294969		TRUE		1	40		N
266	L2	FALSE	C2C12 D12_3	nuclear_HK2	UNKNOWN	SYBR	None							20.158	20.1909	0.0490998					TRUE	79.6708	0.294969		TRUE		1	40		N
267	L3	FALSE	C2C12 D12_3	nuclear_HK2	UNKNOWN	SYBR	None							20.1673	20.1909	0.0490998					TRUE	79.8024	0.294969		TRUE		1	40		N
268	L4	FALSE	C2C12 D12_3	mt Nd1	UNKNOWN	SYBR	None				2.21879	0.88511	5.56205	12.2076	11.9819	0.825653		-8.20893	0.477533	-1.14977	TRUE	78.8809	0.2516		TRUE		1	40		N
269	L5	FALSE	C2C12 D12_3	mt Nd1	UNKNOWN	SYBR	None				2.21879	0.88511	5.56205	11.0669	11.9819	0.825653		-8.20893	0.477533	-1.14977	TRUE	78.486	0.2516		TRUE		1	40		N
270	L6	FALSE	C2C12 D12_3	mt Nd1	UNKNOWN	SYBR	None				2.21879	0.88511	5.56205	12.6713	11.9819	0.825653		-8.20893	0.477533	-1.14977	TRUE	79.0126	0.2516		TRUE		1	40		N
289	M1	FALSE	NTC	nuclear_HK2	UNKNOWN	SYBR	None							33.6335	33.0023	0.892637					TRUE	75.1948	0.294969		TRUE		1	40		N
291	M3	FALSE	NTC	nuclear_HK2	UNKNOWN	SYBR	None							32.3712	33.0023	0.892637					TRUE	77.1695	0.294969		TRUE		1	40		N
292	M4	FALSE	NTC	mt Nd1	UNKNOWN	SYBR	None							Undetermined							TRUE	61.3717	0.2516	79.1442	TRUE	89.0178	1	40		Y
294	M6	FALSE	NTC	mt Nd1	UNKNOWN	SYBR	None							Undetermined							TRUE	61.2401	0.2516	78.8809	TRUE	92.7039	1	40		Y
Analysis Type	Singleplex
Endogenous Control	nuclear_HK2
RQ Min/Max Confidence Level	95.0
Reference Sample	C2C12 D0_1

## Sheet: Fig. 4F
Block Type	384-Well Block
Chemistry	SYBR_GREEN
Date Created	2024-07-03 14:48:14 PM CEST
Experiment Barcode
Experiment Comment
Experiment File Name	F:\2024-07-03 144744.eds
Experiment Name	2024-07-03 144744
Experiment Run End Time	2024-07-03 18:38:38 PM CEST
Experiment Type	Comparative Cт (ΔΔCт)
Instrument Name	278870401
Instrument Serial Number	278870401
Instrument Type	QuantStudio(TM) 7 Flex System
Passive Reference	ROX
Quantification Cycle Method	Ct
Signal Smoothing On	true
Stage/ Cycle where Analysis is performed	Stage 2, Step 2
User Name
Well	Well Position	Omit	Sample Name	Target Name	Task	Reporter	Quencher	Quantity	Quantity Mean	Quantity SD	RQ	RQ Min	RQ Max	CT	Ct Mean	Ct SD	Delta Ct	Delta Ct Mean	Delta Ct SE	Delta Delta Ct	Automatic Ct Threshold	Tm1	Ct Threshold	Tm2	Automatic Baseline	Tm3	Baseline Start	Baseline End	Comments	MTP
81	D9	FALSE	C2C12 D12 si-- 2	nuclear_HK2_m	UNKNOWN	SYBR	None							26.4503	26.4503						TRUE	78.0552	0.142642		TRUE		1	40		N
82	D10	FALSE	C2C12 D12 si-- 2	mt-Nd1_m	UNKNOWN	SYBR	None				42.551			14.8083	15.0732	0.491155		-11.3771		-5.41112	TRUE	77.2666	0.093278		TRUE		1	40		N
83	D11	FALSE	C2C12 D12 si-- 2	mt-Nd1_m	UNKNOWN	SYBR	None				42.551			15.6399	15.0732	0.491155		-11.3771		-5.41112	TRUE	76.8723	0.093278		TRUE		1	40		N
84	D12	FALSE	C2C12 D12 si-- 2	mt-Nd1_m	UNKNOWN	SYBR	None				42.551			14.7714	15.0732	0.491155		-11.3771		-5.41112	TRUE	77.9238	0.093278		TRUE		1	40		N
85	D13	FALSE	C2C12 D12 si-- 3	nuclear_HK2_m	UNKNOWN	SYBR	None							23.2631	23.4918	0.213173					TRUE	78.7124	0.142642		TRUE		1	40		N
86	D14	FALSE	C2C12 D12 si-- 3	nuclear_HK2_m	UNKNOWN	SYBR	None							23.685	23.4918	0.213173					TRUE	78.9753	0.142642		TRUE		1	40		N
87	D15	FALSE	C2C12 D12 si-- 3	nuclear_HK2_m	UNKNOWN	SYBR	None							23.5274	23.4918	0.213173					TRUE	78.9753	0.142642		TRUE		1	40		N
88	D16	FALSE	C2C12 D12 si-- 3	mt-Nd1_m	UNKNOWN	SYBR	None				28.3923	21.3034	37.84	12.6515	12.6984	0.146267		-10.7934	0.149261	-4.82743	TRUE	78.1867	0.093278		TRUE		1	40		N
89	D17	FALSE	C2C12 D12 si-- 3	mt-Nd1_m	UNKNOWN	SYBR	None				28.3923	21.3034	37.84	12.5814	12.6984	0.146267		-10.7934	0.149261	-4.82743	TRUE	78.3181	0.093278		TRUE		1	40		N
90	D18	FALSE	C2C12 D12 si-- 3	mt-Nd1_m	UNKNOWN	SYBR	None				28.3923	21.3034	37.84	12.8624	12.6984	0.146267		-10.7934	0.149261	-4.82743	TRUE	78.3181	0.093278		TRUE		1	40		N
97	E1	FALSE	C2C12 D12 siD- 1	nuclear_HK2_m	UNKNOWN	SYBR	None							23.0754	23.6282	0.478882					TRUE	79.3696	0.142642		TRUE		1	40		N
98	E2	FALSE	C2C12 D12 siD- 1	nuclear_HK2_m	UNKNOWN	SYBR	None							23.9176	23.6282	0.478882					TRUE	79.5011	0.142642		TRUE		1	40		N
99	E3	FALSE	C2C12 D12 siD- 1	nuclear_HK2_m	UNKNOWN	SYBR	None							23.8915	23.6282	0.478882					TRUE	79.3696	0.142642		TRUE		1	40		N
100	E4	FALSE	C2C12 D12 siD- 1	mt-Nd1_m	UNKNOWN	SYBR	None				14.5235	8.36182	25.2257	13.6938	13.8019	0.132548		-9.82628	0.286878	-3.86032	TRUE	78.581	0.093278		TRUE		1	40		N
101	E5	FALSE	C2C12 D12 siD- 1	mt-Nd1_m	UNKNOWN	SYBR	None				14.5235	8.36182	25.2257	13.7621	13.8019	0.132548		-9.82628	0.286878	-3.86032	TRUE	78.581	0.093278		TRUE		1	40		N
102	E6	FALSE	C2C12 D12 siD- 1	mt-Nd1_m	UNKNOWN	SYBR	None				14.5235	8.36182	25.2257	13.9498	13.8019	0.132548		-9.82628	0.286878	-3.86032	TRUE	78.581	0.093278		TRUE		1	40		N
103	E7	FALSE	C2C12 D12 siD- 2	nuclear_HK2_m	UNKNOWN	SYBR	None							23.6801	23.8656	0.168589					TRUE	78.4496	0.142642		TRUE		1	40		N
104	E8	FALSE	C2C12 D12 siD- 2	nuclear_HK2_m	UNKNOWN	SYBR	None							23.9071	23.8656	0.168589					TRUE	78.581	0.142642		TRUE		1	40		N
105	E9	FALSE	C2C12 D12 siD- 2	nuclear_HK2_m	UNKNOWN	SYBR	None							24.0095	23.8656	0.168589					TRUE	78.581	0.142642		TRUE		1	40		N
106	E10	FALSE	C2C12 D12 siD- 2	mt-Nd1_m	UNKNOWN	SYBR	None				18.1844	13.7125	24.1148	13.5367	13.715	0.19003		-10.1506	0.146667	-4.18463	TRUE	77.7924	0.093278		TRUE		1	40		N
107	E11	FALSE	C2C12 D12 siD- 2	mt-Nd1_m	UNKNOWN	SYBR	None				18.1844	13.7125	24.1148	13.6933	13.715	0.19003		-10.1506	0.146667	-4.18463	TRUE	77.7924	0.093278		TRUE		1	40		N
108	E12	FALSE	C2C12 D12 siD- 2	mt-Nd1_m	UNKNOWN	SYBR	None				18.1844	13.7125	24.1148	13.9149	13.715	0.19003		-10.1506	0.146667	-4.18463	TRUE	78.0552	0.093278		TRUE		1	40		N
109	E13	FALSE	C2C12 D12 siD- 3	nuclear_HK2_m	UNKNOWN	SYBR	None							23.9227	24.0658	0.177406					TRUE	78.3181	0.142642		TRUE		1	40		N
110	E14	FALSE	C2C12 D12 siD- 3	nuclear_HK2_m	UNKNOWN	SYBR	None							24.0104	24.0658	0.177406					TRUE	78.1867	0.142642		TRUE		1	40		N
111	E15	FALSE	C2C12 D12 siD- 3	nuclear_HK2_m	UNKNOWN	SYBR	None							24.2643	24.0658	0.177406					TRUE	78.581	0.142642		TRUE		1	40		N
112	E16	FALSE	C2C12 D12 siD- 3	mt-Nd1_m	UNKNOWN	SYBR	None				17.8157	13.6365	23.2757	13.7893	13.9448	0.162525		-10.121	0.138909	-4.15508	TRUE	77.5295	0.093278		TRUE		1	40		N
113	E17	FALSE	C2C12 D12 siD- 3	mt-Nd1_m	UNKNOWN	SYBR	None				17.8157	13.6365	23.2757	13.9316	13.9448	0.162525		-10.121	0.138909	-4.15508	TRUE	77.7924	0.093278		TRUE		1	40		N
114	E18	FALSE	C2C12 D12 siD- 3	mt-Nd1_m	UNKNOWN	SYBR	None				17.8157	13.6365	23.2757	14.1135	13.9448	0.162525		-10.121	0.138909	-4.15508	TRUE	77.9238	0.093278		TRUE		1	40		N
121	F1	FALSE	C2C12 D12 siDU 1	nuclear_HK2_m	UNKNOWN	SYBR	None							23.2922	23.7732	0.429062					TRUE	79.1068	0.142642		TRUE		1	40		N
122	F2	FALSE	C2C12 D12 siDU 1	nuclear_HK2_m	UNKNOWN	SYBR	None							23.9109	23.7732	0.429062					TRUE	79.2382	0.142642		TRUE		1	40		N
123	F3	FALSE	C2C12 D12 siDU 1	nuclear_HK2_m	UNKNOWN	SYBR	None							24.1165	23.7732	0.429062					TRUE	79.3696	0.142642		TRUE		1	40		N
124	F4	FALSE	C2C12 D12 siDU 1	mt-Nd1_m	UNKNOWN	SYBR	None				21.8375	12.8224	37.1907	13.1135	13.3585	0.213381		-10.4147	0.276662	-4.44873	TRUE	78.4496	0.093278		TRUE		1	40		N
125	F5	FALSE	C2C12 D12 siDU 1	mt-Nd1_m	UNKNOWN	SYBR	None				21.8375	12.8224	37.1907	13.5033	13.3585	0.213381		-10.4147	0.276662	-4.44873	TRUE	78.4496	0.093278		TRUE		1	40		N
126	F6	FALSE	C2C12 D12 siDU 1	mt-Nd1_m	UNKNOWN	SYBR	None				21.8375	12.8224	37.1907	13.4587	13.3585	0.213381		-10.4147	0.276662	-4.44873	TRUE	78.581	0.093278		TRUE		1	40		N
127	F7	FALSE	C2C12 D12 siDU 2	nuclear_HK2_m	UNKNOWN	SYBR	None							22.6267	22.7574	0.121444					TRUE	79.1068	0.142642		TRUE		1	40		N
128	F8	FALSE	C2C12 D12 siDU 2	nuclear_HK2_m	UNKNOWN	SYBR	None							22.7786	22.7574	0.121444					TRUE	79.2382	0.142642		TRUE		1	40		N
129	F9	FALSE	C2C12 D12 siDU 2	nuclear_HK2_m	UNKNOWN	SYBR	None							22.8668	22.7574	0.121444					TRUE	79.2382	0.142642		TRUE		1	40		N
130	F10	FALSE	C2C12 D12 siDU 2	mt-Nd1_m	UNKNOWN	SYBR	None				14.6477	12.4155	17.2813	12.8447	12.9188	0.0859912		-9.83856	0.0859132	-3.8726	TRUE	78.4496	0.093278		TRUE		1	40		N
131	F11	FALSE	C2C12 D12 siDU 2	mt-Nd1_m	UNKNOWN	SYBR	None				14.6477	12.4155	17.2813	12.8986	12.9188	0.0859912		-9.83856	0.0859132	-3.8726	TRUE	78.4496	0.093278		TRUE		1	40		N
132	F12	FALSE	C2C12 D12 siDU 2	mt-Nd1_m	UNKNOWN	SYBR	None				14.6477	12.4155	17.2813	13.0131	12.9188	0.0859912		-9.83856	0.0859132	-3.8726	TRUE	78.3181	0.093278		TRUE		1	40		N
135	F15	FALSE	C2C12 D12 siDU 3	nuclear_HK2_m	UNKNOWN	SYBR	None							25.4683	25.4683						TRUE	78.0552	0.142642	72.4034	TRUE		1	40		Y
136	F16	FALSE	C2C12 D12 siDU 3	mt-Nd1_m	UNKNOWN	SYBR	None				28.4119			14.833	14.6739	0.143794		-10.7944		-4.82842	TRUE	76.8723	0.093278		TRUE		1	40		N
137	F17	FALSE	C2C12 D12 siDU 3	mt-Nd1_m	UNKNOWN	SYBR	None				28.4119			14.5533	14.6739	0.143794		-10.7944		-4.82842	TRUE	77.2666	0.093278		TRUE		1	40		N
138	F18	FALSE	C2C12 D12 siDU 3	mt-Nd1_m	UNKNOWN	SYBR	None				28.4119			14.6353	14.6739	0.143794		-10.7944		-4.82842	TRUE	77.6609	0.093278		TRUE		1	40		N
145	G1	FALSE	NTC	nuclear_HK2_m	UNKNOWN	SYBR	None							Undetermined							TRUE	74.5064	0.142642	82.3927	TRUE	61.231	1	40		Y
147	G3	FALSE	NTC	nuclear_HK2_m	UNKNOWN	SYBR	None							Undetermined							TRUE	79.1068	0.142642	93.4336	TRUE	87.9132	1	40		Y
148	G4	FALSE	NTC	mt-Nd1_m	UNKNOWN	SYBR	None							Undetermined							TRUE	61.231	0.093278	78.581	TRUE	93.3022	1	40		Y
150	G6	FALSE	NTC	mt-Nd1_m	UNKNOWN	SYBR	None							Undetermined							TRUE	61.231	0.093278		TRUE		1	40		N
Analysis Type	Singleplex
Endogenous Control	nuclear_HK2_m
RQ Min/Max Confidence Level	95.0
Reference Sample	C2C12 D12 si-- 1

## Sheet: Fig. 5A - d12
Block Type	384-Well Block
Calibration Background is expired	No
Calibration Background performed on	05-24-2023
Calibration Normalization FAM-ROX is expired	No
Calibration Normalization FAM-ROX performed on	05-24-2023
Calibration Normalization VIC-ROX is expired	No
Calibration Normalization VIC-ROX performed on	05-24-2023
Calibration Pure Dye FAM is expired	No
Calibration Pure Dye FAM performed on	05-24-2023
Calibration Pure Dye NED is expired	No
Calibration Pure Dye NED performed on	05-24-2023
Calibration Pure Dye ROX is expired	No
Calibration Pure Dye ROX performed on	05-24-2023
Calibration Pure Dye SYBR is expired	No
Calibration Pure Dye SYBR performed on	05-24-2023
Calibration Pure Dye TAMRA is expired	No
Calibration Pure Dye TAMRA performed on	05-24-2023
Calibration Pure Dye VIC is expired	No
Calibration Pure Dye VIC performed on	05-24-2023
Calibration ROI is expired	No
Calibration ROI performed on	05-24-2023
Calibration Uniformity is expired	No
Calibration Uniformity performed on	05-24-2023
Chemistry	SYBR_GREEN
Date Created	2023-06-27 16:12:27 PM CEST
Experiment Barcode
Experiment Comment
Experiment File Name	E:\d12.eds
Experiment Name	2023-06-27 161216
Experiment Run End Time	2023-06-27 19:56:42 PM CEST
Experiment Type	Comparative Cт (ΔΔCт)
Instrument Name	278870401
Instrument Serial Number	278870401
Instrument Type	QuantStudio(TM) 7 Flex System
Passive Reference	ROX
Quantification Cycle Method	Ct
Signal Smoothing On	true
Stage/ Cycle where Analysis is performed	Stage 2, Step 2
User Name
Well	Well Position	Omit	Sample Name	Target Name	Task	Reporter	Quencher	Quantity	Quantity Mean	Quantity SD	RQ	RQ Min	RQ Max	CT	Ct Mean	Ct SD	Delta Ct	Delta Ct Mean	Delta Ct SE	Delta Delta Ct	Automatic Ct Threshold	Tm1	Ct Threshold	Tm2	Automatic Baseline	Tm3	Baseline Start	Baseline End	Comments	AMPNC	HIGHSD	OUTLIERRG	EXPFAIL	MTP
50	C2	FALSE	HSkM siCtrl D12.1	dmd	UNKNOWN	SYBR	None							27.7286	27.9466	0.207853		3.91667	0.120111		TRUE	81.8471	0.343787		TRUE		1	40		N	N	N	N	N
51	C3	FALSE	HSkM siCtrl D12.2	dmd	UNKNOWN	SYBR	None							24.7014	24.7077	0.0399222		3.26594	0.145188		TRUE	81.9784	0.343787		TRUE		1	40		N	N	N	N	N
52	C4	FALSE	HSkM siCtrl D12.3	dmd	UNKNOWN	SYBR	None							24.7317	24.8199	0.140024		4.48272	0.0824479		TRUE	81.9784	0.343787		TRUE		1	40		N	N	N	N	N
53	C5	FALSE	HSkM siDMD D12.1	dmd	UNKNOWN	SYBR	None							31.9048	31.3904	0.451745		-4.65986	1.01001		TRUE	81.8471	0.343787		TRUE		1	40		N	N	N	N	N
54	C6	FALSE	HSkM siDMD D12.2	dmd	UNKNOWN	SYBR	None							27.1414	27.2067	0.0646472		7.41794	0.0516616		TRUE	81.9784	0.343787		TRUE		1	40		N	N	N	N	N
55	C7	FALSE	HSkM siDMD D12.3	dmd	UNKNOWN	SYBR	None							26.9472	26.8818	0.0570438		6.92186	0.165545		TRUE	82.1098	0.343787		TRUE		1	40		N	N	N	N	N
56	C8	FALSE	HSkM HSkM siDMD/UTRN D12.1	dmd	UNKNOWN	SYBR	None							29.3965	29.9849	0.560923		4.64458	0.453022		TRUE	81.9784	0.343787		TRUE		1	40		N	Y	N	N	N
57	C9	FALSE	HSkM HSkM siDMD/UTRN D12.2	dmd	UNKNOWN	SYBR	None							27.3107	27.2826	0.064622		7.66906	0.0973025		TRUE	82.1098	0.343787		TRUE		1	40		N	N	N	N	N
58	C10	FALSE	HSkM HSkM siDMD/UTRN D12.3	dmd	UNKNOWN	SYBR	None							27.08	27.2086	0.335515		7.75146	0.199552		TRUE	82.1098	0.343787		TRUE		1	40		N	N	N	N	N
59	C11	FALSE	Sample 10	dmd	NTC	SYBR	None							32.7941							TRUE	81.9784	0.343787		TRUE		1	40		Y	N	N	N	N
74	D2	FALSE	HSkM siCtrl D12.1	dmd	UNKNOWN	SYBR	None							27.9686	27.9466	0.207853		3.91667	0.120111		TRUE	81.8471	0.343787		TRUE		1	40		N	N	N	N	N
75	D3	FALSE	HSkM siCtrl D12.2	dmd	UNKNOWN	SYBR	None							24.6713	24.7077	0.0399222		3.26594	0.145188		TRUE	81.9784	0.343787		TRUE		1	40		N	N	N	N	N
76	D4	FALSE	HSkM siCtrl D12.3	dmd	UNKNOWN	SYBR	None							24.9814	24.8199	0.140024		4.48272	0.0824479		TRUE	81.9784	0.343787		TRUE		1	40		N	N	N	N	N
77	D5	FALSE	HSkM siDMD D12.1	dmd	UNKNOWN	SYBR	None							31.2082	31.3904	0.451745		-4.65986	1.01001		TRUE	81.8471	0.343787		TRUE		1	40		N	N	N	N	N
78	D6	FALSE	HSkM siDMD D12.2	dmd	UNKNOWN	SYBR	None							27.2707	27.2067	0.0646472		7.41794	0.0516616		TRUE	81.9784	0.343787		TRUE		1	40		N	N	N	N	N
79	D7	FALSE	HSkM siDMD D12.3	dmd	UNKNOWN	SYBR	None							26.8427	26.8818	0.0570438		6.92186	0.165545		TRUE	82.1098	0.343787		TRUE		1	40		N	N	N	N	N
80	D8	FALSE	HSkM HSkM siDMD/UTRN D12.1	dmd	UNKNOWN	SYBR	None							30.0444	29.9849	0.560923		4.64458	0.453022		TRUE	81.9784	0.343787		TRUE		1	40		N	Y	N	N	N
81	D9	FALSE	HSkM HSkM siDMD/UTRN D12.2	dmd	UNKNOWN	SYBR	None							27.3284	27.2826	0.064622		7.66906	0.0973025		TRUE	82.1098	0.343787		TRUE		1	40		N	N	N	N	N
82	D10	FALSE	HSkM HSkM siDMD/UTRN D12.3	dmd	UNKNOWN	SYBR	None							26.9564	27.2086	0.335515		7.75146	0.199552		TRUE	82.1098	0.343787		TRUE		1	40		N	N	N	N	N
83	D11	FALSE	Sample 10	dmd	NTC	SYBR	None							31.8362							TRUE	81.9784	0.343787		TRUE		1	40		Y	N	N	N	N
98	E2	FALSE	HSkM siCtrl D12.1	dmd	UNKNOWN	SYBR	None							28.1426	27.9466	0.207853		3.91667	0.120111		TRUE	81.8471	0.343787		TRUE		1	40		N	N	N	N	N
99	E3	FALSE	HSkM siCtrl D12.2	dmd	UNKNOWN	SYBR	None							24.7504	24.7077	0.0399222		3.26594	0.145188		TRUE	81.9784	0.343787		TRUE		1	40		N	N	N	N	N
100	E4	FALSE	HSkM siCtrl D12.3	dmd	UNKNOWN	SYBR	None							24.7468	24.8199	0.140024		4.48272	0.0824479		TRUE	81.9784	0.343787		TRUE		1	40		N	N	N	N	N
101	E5	FALSE	HSkM siDMD D12.1	dmd	UNKNOWN	SYBR	None							31.0582	31.3904	0.451745		-4.65986	1.01001		TRUE	81.8471	0.343787		TRUE		1	40		N	N	N	N	N
102	E6	FALSE	HSkM siDMD D12.2	dmd	UNKNOWN	SYBR	None							27.2082	27.2067	0.0646472		7.41794	0.0516616		TRUE	81.9784	0.343787		TRUE		1	40		N	N	N	N	N
103	E7	FALSE	HSkM siDMD D12.3	dmd	UNKNOWN	SYBR	None							26.8554	26.8818	0.0570438		6.92186	0.165545		TRUE	81.9784	0.343787		TRUE		1	40		N	N	N	N	N
104	E8	FALSE	HSkM HSkM siDMD/UTRN D12.1	dmd	UNKNOWN	SYBR	None							30.5136	29.9849	0.560923		4.64458	0.453022		TRUE	81.9784	0.343787		TRUE		1	40		N	Y	N	N	N
105	E9	FALSE	HSkM HSkM siDMD/UTRN D12.2	dmd	UNKNOWN	SYBR	None							27.2087	27.2826	0.064622		7.66906	0.0973025		TRUE	82.1098	0.343787		TRUE		1	40		N	N	N	N	N
106	E10	FALSE	HSkM HSkM siDMD/UTRN D12.3	dmd	UNKNOWN	SYBR	None							27.5894	27.2086	0.335515		7.75146	0.199552		TRUE	82.1098	0.343787		TRUE		1	40		N	N	N	N	N
122	F2	FALSE	HSkM siCtrl D12.1	utrn	UNKNOWN	SYBR	None							28.0066	28.0455	0.0985947		4.01557	0.0571481		TRUE	83.0294	0.452221		TRUE		1	40		N	N	N	N	N
123	F3	FALSE	HSkM siCtrl D12.2	utrn	UNKNOWN	SYBR	None							25.2845	25.3212	0.0916435		3.87941	0.1528		TRUE	83.2921	0.452221		TRUE		1	40		N	N	N	N	N
124	F4	FALSE	HSkM siCtrl D12.3	utrn	UNKNOWN	SYBR	None							25.1942	25.287	0.293567		4.94981	0.170262		TRUE	83.2921	0.452221		TRUE		1	40		N	N	N	N	N
125	F5	FALSE	HSkM siDMD D12.1	utrn	UNKNOWN	SYBR	None							39.5803	39.5803			3.53008			TRUE	83.0294	0.452221		TRUE		1	40		N	N	N	N	N
126	F6	FALSE	HSkM siDMD D12.2	utrn	UNKNOWN	SYBR	None							24.9847	24.995	0.149832		5.20624	0.0935898		TRUE	83.2921	0.452221		TRUE		1	40		N	N	N	N	N
127	F7	FALSE	HSkM siDMD D12.3	utrn	UNKNOWN	SYBR	None							24.9857	24.9354	0.0963643		4.97551	0.171511		TRUE	83.2921	0.452221		TRUE		1	40		N	N	N	N	N
128	F8	FALSE	HSkM HSkM siDMD/UTRN D12.1	utrn	UNKNOWN	SYBR	None							31.939	32.3086	0.495786		6.96836	0.426949		TRUE	83.1607	0.452221		TRUE		1	40		N	N	N	N	N
129	F9	FALSE	HSkM HSkM siDMD/UTRN D12.2	utrn	UNKNOWN	SYBR	None							28.2896	28.5634	0.26129		8.94987	0.175594		TRUE	83.2921	0.452221		TRUE		1	40		N	N	N	N	N
130	F10	FALSE	HSkM HSkM siDMD/UTRN D12.3	utrn	UNKNOWN	SYBR	None							27.5739	28.0223	0.388329		8.56516	0.229268		TRUE	83.2921	0.452221		TRUE		1	40		N	N	Y	N	N
131	F11	FALSE	Sample 10	utrn	NTC	SYBR	None							Undetermined							TRUE	82.898	0.452221	63.8499	TRUE	73.7024	1	40		N	N	N	N	Y
146	G2	FALSE	HSkM siCtrl D12.1	utrn	UNKNOWN	SYBR	None							27.9723	28.0455	0.0985947		4.01557	0.0571481		TRUE	83.1607	0.452221		TRUE		1	40		N	N	N	N	N
147	G3	FALSE	HSkM siCtrl D12.2	utrn	UNKNOWN	SYBR	None							25.4255	25.3212	0.0916435		3.87941	0.1528		TRUE	83.2921	0.452221		TRUE		1	40		N	N	N	N	N
148	G4	FALSE	HSkM siCtrl D12.3	utrn	UNKNOWN	SYBR	None							25.6158	25.287	0.293567		4.94981	0.170262		TRUE	83.2921	0.452221		TRUE		1	40		N	N	N	N	N
149	G5	FALSE	HSkM siDMD D12.1	utrn	UNKNOWN	SYBR	None							Undetermined	39.5803						TRUE	83.0294	0.452221	64.244	TRUE	76.5924	1	40		N	N	N	Y	Y
150	G6	FALSE	HSkM siDMD D12.2	utrn	UNKNOWN	SYBR	None							25.1498	24.995	0.149832		5.20624	0.0935898		TRUE	83.2921	0.452221		TRUE		1	40		N	N	N	N	N
151	G7	FALSE	HSkM siDMD D12.3	utrn	UNKNOWN	SYBR	None							24.9962	24.9354	0.0963643		4.97551	0.171511		TRUE	83.2921	0.452221		TRUE		1	40		N	N	N	N	N
152	G8	FALSE	HSkM HSkM siDMD/UTRN D12.1	utrn	UNKNOWN	SYBR	None							32.872	32.3086	0.495786		6.96836	0.426949		TRUE	83.1607	0.452221		TRUE		1	40		N	N	N	N	N
153	G9	FALSE	HSkM HSkM siDMD/UTRN D12.2	utrn	UNKNOWN	SYBR	None							28.81	28.5634	0.26129		8.94987	0.175594		TRUE	83.2921	0.452221		TRUE		1	40		N	N	N	N	N
154	G10	FALSE	HSkM HSkM siDMD/UTRN D12.3	utrn	UNKNOWN	SYBR	None							28.2493	28.0223	0.388329		8.56516	0.229268		TRUE	83.2921	0.452221		TRUE		1	40		N	N	N	N	N
155	G11	FALSE	Sample 10	utrn	NTC	SYBR	None							Undetermined							TRUE	64.3754	0.452221	68.4477	TRUE	92.8818	1	40		N	N	N	N	Y
170	H2	FALSE	HSkM siCtrl D12.1	utrn	UNKNOWN	SYBR	None							28.1576	28.0455	0.0985947		4.01557	0.0571481		TRUE	83.1607	0.452221		TRUE		1	40		N	N	N	N	N
171	H3	FALSE	HSkM siCtrl D12.2	utrn	UNKNOWN	SYBR	None							25.2535	25.3212	0.0916435		3.87941	0.1528		TRUE	83.2921	0.452221		TRUE		1	40		N	N	N	N	N
172	H4	FALSE	HSkM siCtrl D12.3	utrn	UNKNOWN	SYBR	None							25.0511	25.287	0.293567		4.94981	0.170262		TRUE	83.2921	0.452221		TRUE		1	40		N	N	N	N	N
173	H5	FALSE	HSkM siDMD D12.1	utrn	UNKNOWN	SYBR	None							Undetermined	39.5803						TRUE	64.1127	0.452221	82.5039	TRUE	76.8552	1	40		N	N	N	Y	Y
174	H6	FALSE	HSkM siDMD D12.2	utrn	UNKNOWN	SYBR	None							24.8506	24.995	0.149832		5.20624	0.0935898		TRUE	83.2921	0.452221		TRUE		1	40		N	N	N	N	N
175	H7	FALSE	HSkM siDMD D12.3	utrn	UNKNOWN	SYBR	None							24.8243	24.9354	0.0963643		4.97551	0.171511		TRUE	83.2921	0.452221		TRUE		1	40		N	N	N	N	N
176	H8	FALSE	HSkM HSkM siDMD/UTRN D12.1	utrn	UNKNOWN	SYBR	None							32.1149	32.3086	0.495786		6.96836	0.426949		TRUE	83.1607	0.452221		TRUE		1	40		N	N	N	N	N
177	H9	FALSE	HSkM HSkM siDMD/UTRN D12.2	utrn	UNKNOWN	SYBR	None							28.5906	28.5634	0.26129		8.94987	0.175594		TRUE	83.2921	0.452221		TRUE		1	40		N	N	N	N	N
178	H10	FALSE	HSkM HSkM siDMD/UTRN D12.3	utrn	UNKNOWN	SYBR	None							28.2436	28.0223	0.388329		8.56516	0.229268		TRUE	83.2921	0.452221		TRUE		1	40		N	N	N	N	N
194	I2	FALSE	HSkM siCtrl D12.1	rplp0	UNKNOWN	SYBR	None							24.0214	24.0299	0.0087645					TRUE	84.8685	0.444821		TRUE		1	40		N	N	N	N	N
195	I3	FALSE	HSkM siCtrl D12.2	rplp0	UNKNOWN	SYBR	None							21.331	21.4418	0.248283					TRUE	85.1312	0.444821		TRUE		1	40		N	N	N	N	N
196	I4	FALSE	HSkM siCtrl D12.3	rplp0	UNKNOWN	SYBR	None							20.3361	20.3372	0.0280402					TRUE	85.1312	0.444821		TRUE		1	40		N	N	N	N	N
197	I5	FALSE	HSkM siDMD D12.1	rplp0	UNKNOWN	SYBR	None							34.3936	36.0503	1.69005					TRUE	84.8685	0.444821	81.0589	TRUE		1	40		N	Y	N	N	Y
198	I6	FALSE	HSkM siDMD D12.2	rplp0	UNKNOWN	SYBR	None							19.8371	19.7888	0.0618668					TRUE	85.1312	0.444821		TRUE		1	40		N	N	N	N	N
199	I7	FALSE	HSkM siDMD D12.3	rplp0	UNKNOWN	SYBR	None							19.8008	19.9599	0.281001					TRUE	85.1312	0.444821		TRUE		1	40		N	N	N	N	N
200	I8	FALSE	HSkM HSkM siDMD/UTRN D12.1	rplp0	UNKNOWN	SYBR	None							25.9387	25.3403	0.548682					TRUE	85.1312	0.444821		TRUE		1	40		N	Y	N	N	N
201	I9	FALSE	HSkM HSkM siDMD/UTRN D12.2	rplp0	UNKNOWN	SYBR	None							19.4441	19.6135	0.155651					TRUE	85.1312	0.444821		TRUE		1	40		N	N	N	N	N
202	I10	FALSE	HSkM HSkM siDMD/UTRN D12.3	rplp0	UNKNOWN	SYBR	None							19.3647	19.4571	0.0830218					TRUE	85.2626	0.444821		TRUE		1	40		N	N	N	N	N
203	I11	FALSE	Sample 10	rplp0	NTC	SYBR	None							Undetermined							TRUE	81.8471	0.444821	64.1127	TRUE	75.1474	1	40		N	N	N	N	Y
218	J2	FALSE	HSkM siCtrl D12.1	rplp0	UNKNOWN	SYBR	None							24.0295	24.0299	0.0087645					TRUE	84.8685	0.444821		TRUE		1	40		N	N	N	N	N
219	J3	FALSE	HSkM siCtrl D12.2	rplp0	UNKNOWN	SYBR	None							21.2682	21.4418	0.248283					TRUE	85.1312	0.444821		TRUE		1	40		N	N	N	N	N
220	J4	FALSE	HSkM siCtrl D12.3	rplp0	UNKNOWN	SYBR	None							20.3097	20.3372	0.0280402					TRUE	85.1312	0.444821		TRUE		1	40		N	N	N	N	N
221	J5	FALSE	HSkM siDMD D12.1	rplp0	UNKNOWN	SYBR	None							35.9853	36.0503	1.69005					TRUE	84.9999	0.444821	80.6648	TRUE		1	40		N	Y	N	N	Y
222	J6	FALSE	HSkM siDMD D12.2	rplp0	UNKNOWN	SYBR	None							19.719	19.7888	0.0618668					TRUE	85.1312	0.444821		TRUE		1	40		N	N	N	N	N
223	J7	FALSE	HSkM siDMD D12.3	rplp0	UNKNOWN	SYBR	None							19.7946	19.9599	0.281001					TRUE	85.1312	0.444821		TRUE		1	40		N	N	N	N	N
224	J8	FALSE	HSkM HSkM siDMD/UTRN D12.1	rplp0	UNKNOWN	SYBR	None							24.8609	25.3403	0.548682					TRUE	84.9999	0.444821		TRUE		1	40		N	Y	N	N	N
225	J9	FALSE	HSkM HSkM siDMD/UTRN D12.2	rplp0	UNKNOWN	SYBR	None							19.7501	19.6135	0.155651					TRUE	85.1312	0.444821		TRUE		1	40		N	N	N	N	N
226	J10	FALSE	HSkM HSkM siDMD/UTRN D12.3	rplp0	UNKNOWN	SYBR	None							19.4815	19.4571	0.0830218					TRUE	85.1312	0.444821		TRUE		1	40		N	N	N	N	N
227	J11	FALSE	Sample 10	rplp0	NTC	SYBR	None							Undetermined							TRUE	64.3754	0.444821	84.8685	TRUE	90.3859	1	40		N	N	N	N	Y
242	K2	FALSE	HSkM siCtrl D12.1	rplp0	UNKNOWN	SYBR	None							24.0389	24.0299	0.0087645					TRUE	84.8685	0.444821		TRUE		1	40		N	N	N	N	N
243	K3	FALSE	HSkM siCtrl D12.2	rplp0	UNKNOWN	SYBR	None							21.7262	21.4418	0.248283					TRUE	84.9999	0.444821		TRUE		1	40		N	N	N	N	N
244	K4	FALSE	HSkM siCtrl D12.3	rplp0	UNKNOWN	SYBR	None							20.3658	20.3372	0.0280402					TRUE	84.9999	0.444821		TRUE		1	40		N	N	N	N	N
245	K5	FALSE	HSkM siDMD D12.1	rplp0	UNKNOWN	SYBR	None							37.7718	36.0503	1.69005					TRUE	84.7371	0.444821	80.7961	TRUE		1	40		N	Y	N	N	Y
246	K6	FALSE	HSkM siDMD D12.2	rplp0	UNKNOWN	SYBR	None							19.8103	19.7888	0.0618668					TRUE	85.1312	0.444821		TRUE		1	40		N	N	N	N	N
247	K7	FALSE	HSkM siDMD D12.3	rplp0	UNKNOWN	SYBR	None							20.2844	19.9599	0.281001					TRUE	85.1312	0.444821		TRUE		1	40		N	N	Y	N	N
248	K8	FALSE	HSkM HSkM siDMD/UTRN D12.1	rplp0	UNKNOWN	SYBR	None							25.2212	25.3403	0.548682					TRUE	84.8685	0.444821		TRUE		1	40		N	Y	N	N	N
249	K9	FALSE	HSkM HSkM siDMD/UTRN D12.2	rplp0	UNKNOWN	SYBR	None							19.6464	19.6135	0.155651					TRUE	85.1312	0.444821		TRUE		1	40		N	N	N	N	N
250	K10	FALSE	HSkM HSkM siDMD/UTRN D12.3	rplp0	UNKNOWN	SYBR	None							19.5253	19.4571	0.0830218					TRUE	85.1312	0.444821		TRUE		1	40		N	N	N	N	N
Analysis Type	Singleplex
Endogenous Control	rplp0
RQ Min/Max Confidence Level	95.0
Reference Sample	Sample 10

## Sheet: Fig. 6B HeLa and 5A HSkM d0
Block Type	384-Well Block
Calibration Background is expired	No
Calibration Background performed on	01-05-2024
Calibration Normalization FAM-ROX is expired	No
Calibration Normalization FAM-ROX performed on	01-05-2024
Calibration Normalization VIC-ROX is expired	No
Calibration Normalization VIC-ROX performed on	01-08-2024
Calibration Pure Dye FAM is expired	No
Calibration Pure Dye FAM performed on	01-05-2024
Calibration Pure Dye NED is expired	No
Calibration Pure Dye NED performed on	01-08-2024
Calibration Pure Dye ROX is expired	No
Calibration Pure Dye ROX performed on	01-05-2024
Calibration Pure Dye SYBR is expired	No
Calibration Pure Dye SYBR performed on	01-05-2024
Calibration Pure Dye TAMRA is expired	No
Calibration Pure Dye TAMRA performed on	01-08-2024
Calibration Pure Dye VIC is expired	No
Calibration Pure Dye VIC performed on	01-08-2024
Calibration ROI is expired	No
Calibration ROI performed on	01-05-2024
Calibration Uniformity is expired	No
Calibration Uniformity performed on	01-05-2024
Chemistry	SYBR_GREEN
Date Created	2024-02-26 08:28:33 AM CET
Experiment Barcode
Experiment Comment
Experiment File Name	E:\Hela L2 do sekwencjonowania HSkM 72h.eds
Experiment Name	2024-02-26 082829
Experiment Run End Time	2024-02-26 10:27:01 AM CET
Experiment Type	Comparative Cт (ΔΔCт)
Instrument Name	278863136
Instrument Serial Number	278863136
Instrument Type	QuantStudio(TM) 6 Flex System
Passive Reference	ROX
Quantification Cycle Method	Ct
Signal Smoothing On	true
Stage/ Cycle where Analysis is performed	Stage 2, Step 2
User Name
Well	Well Position	Omit	Sample Name	Target Name	Task	Reporter	Quencher	Quantity	Quantity Mean	Quantity SD	RQ	RQ Min	RQ Max	CT	Ct Mean	Ct SD	Delta Ct	Delta Ct Mean	Delta Ct SE	Delta Delta Ct	Automatic Ct Threshold	Tm1	Ct Threshold	Tm2	Automatic Baseline	Tm3	Baseline Start	Baseline End	Comments	HIGHSD	NOAMP	NOISE	EXPFAIL	PRFLOW	PRFDROP	MTP
27	B3	FALSE	HeLa wt+siCtrl 1	DMD	UNKNOWN	SYBR	None				1	0.910907	1.09781	23.1867	23.1062	0.0752015		4.97538	0.0484882	0	TRUE	81.8629	0.081279		TRUE		1	40		N	N	N	N	N	N	N
28	B4	FALSE	HeLa wt+siCtrl 2	DMD	UNKNOWN	SYBR	None				0.466273	0.364242	0.596884	23.0708	23.044	0.0553061		4.31643	0.128322	1.10075	TRUE	81.8629	0.081279		TRUE		1	40		N	N	N	N	N	N	N
29	B5	FALSE	HeLa wt+siCtrl 3	DMD	UNKNOWN	SYBR	None				0.666102	0.620646	0.714887	22.9549	22.9818	0.0491195		5.56157	0.0367279	0.586185	TRUE	81.8629	0.081279		TRUE		1	40		N	N	N	N	N	N	N
30	B6	FALSE	HeLa DMDko+siCtrl	DMD	UNKNOWN	SYBR	None				0.13849	0.110185	0.174065	27.0234	26.9611	0.0599637		7.82753	0.118802	2.85215	TRUE	81.9945	0.081279		TRUE		1	40		N	N	N	N	N	N	N
31	B7	FALSE	HeLa DMDko+siCtrl 2	DMD	UNKNOWN	SYBR	None				0.0644125	0.0575406	0.0721051	26.4719	26.5094	0.0714225		8.9319	0.058622	3.95652	TRUE	81.9945	0.081279		TRUE		1	40		N	N	N	N	N	N	N
32	B8	FALSE	HeLa DMDko+siCtrl 3	DMD	UNKNOWN	SYBR	None				0.0606	0.0493034	0.074485	26.1309	26.3297	0.174663		9.01992	0.107199	4.04454	TRUE	81.9945	0.081279		TRUE		1	40		N	N	N	N	N	N	N
33	B9	FALSE	HeLa DMDko+siUTRN 1	DMD	UNKNOWN	SYBR	None				0.1832	0.153618	0.218478	25.8573	25.8974	0.129713		7.42389	0.0915088	2.44851	TRUE	82.126	0.081279		TRUE		1	40		N	N	N	N	N	N	N
34	B10	FALSE	HeLa DMDko+siUTRN 2	DMD	UNKNOWN	SYBR	None				0.184154	0.156348	0.216906	25.3359	25.2582	0.0853241		7.41639	0.0850555	2.44101	TRUE	82.126	0.081279		TRUE		1	40		N	N	N	N	N	N	N
35	B11	FALSE	HeLa DMDko+siUTRN 3	DMD	UNKNOWN	SYBR	None				0.1215	0.0993752	0.148551	25.3277	25.4653	0.119182		8.01635	0.104451	3.04097	TRUE	82.126	0.081279		TRUE		1	40		N	N	N	N	N	N	N
36	B12	FALSE	HSkM d0 siCtrl 1	DMD	UNKNOWN	SYBR	None		23.044		0.599642	0.454732	0.79073	25.8809	26.1266	0.215055		5.71321	0.143739	0.737827	TRUE	81.9945	0.081279		TRUE		1	40		N	N	N	N	N	N	N
37	B13	FALSE	HSkM d0 siCtrl 2	DMD	UNKNOWN	SYBR	None				0.437272	0.395128	0.483911	26.7368	26.7617	0.0806806		6.16878	0.0526607	1.1934	TRUE	81.9945	0.081279		TRUE		1	40		N	N	N	N	N	N	N
38	B14	FALSE	HSkM d0 siCtrl 3	DMD	UNKNOWN	SYBR	None				0.204463	0.168606	0.247945	27.3766	27.3056	0.0963676		7.26547	0.100194	2.29009	TRUE	81.9945	0.081279		TRUE		1	40		N	N	N	N	N	N	N
39	B15	FALSE	HSkM d0 siDMD 1	DMD	UNKNOWN	SYBR	None				0.319931	0.200149	0.511398	27.6119	27.4613	0.335914		6.61955	0.243724	1.64417	TRUE	81.9945	0.081279		TRUE		1	40		N	N	N	N	N	N	N
40	B16	FALSE	HSkM d0 siDMD 2	DMD	UNKNOWN	SYBR	None				0.372992	0.275962	0.504138	25.8788	26.0459	0.207018		6.39816	0.156558	1.42278	TRUE	81.7314	0.081279		TRUE		1	40		N	N	N	N	N	N	N
41	B17	FALSE	HSkM d0 siDMD 3	DMD	UNKNOWN	SYBR	None				2904.26			32.9374	33.25	0.442125		-6.52858		-11.504	TRUE	81.9945	0.081279		TRUE		1	40		N	N	N	N	N	N	N
42	B18	FALSE	HSkM d0 siDMD/UTRN 1	DMD	UNKNOWN	SYBR	None				0.171062	0.125374	0.233401	28.5286	28.3303	0.260071		7.52278	0.161462	2.5474	TRUE	81.9945	0.081279		TRUE		1	40		N	N	N	N	N	N	N
43	B19	FALSE	HSkM d0 siDMD/UTRN 2	DMD	UNKNOWN	SYBR	None				0.200084	0.162628	0.246166	27.8633	27.9557	0.178705		7.2967	0.107702	2.32132	TRUE	81.8629	0.081279		TRUE		1	40		N	N	N	N	N	N	N
44	B20	FALSE	HSkM d0 siDMD/UTRN 3	DMD	UNKNOWN	SYBR	None				0.148638	0.125721	0.175732	27.5449	27.6091	0.133972		7.72551	0.0870081	2.75013	TRUE	81.9945	0.081279		TRUE		1	40		N	N	N	N	N	N	N
45	B21	FALSE	HSkM d0 siDMD395 1	DMD	UNKNOWN	SYBR	None				0.144302	0.0871111	0.23904	27.5047	27.1298	0.413102		7.76822	0.262264	2.79284	TRUE	81.9945	0.081279		TRUE		1	40		N	N	N	N	N	N	N
46	B22	FALSE	HSkM d0 siDMD395 2	DMD	UNKNOWN	SYBR	None				0.324159	0.239224	0.43925	27.4185	27.6339	0.188294		6.60061	0.157879	1.62523	TRUE	81.8629	0.081279		TRUE		1	40		N	N	N	N	N	N	N
47	B23	FALSE	HSkM d0 siDMD395 3	DMD	UNKNOWN	SYBR	None				0.156283	0.116861	0.209004	27.9266	27.8849	0.0434959		7.65315	0.151045	2.67777	TRUE	81.9945	0.081279		TRUE		1	40		N	N	N	N	N	N	N
48	B24	FALSE	NTC	DMD	UNKNOWN	SYBR	None							Undetermined							TRUE	81.8629	0.081279		TRUE		1	40		Y	N	N	N	N	N	N
51	C3	FALSE	HeLa wt+siCtrl 1	DMD	UNKNOWN	SYBR	None				1	0.910907	1.09781	23.0941	23.1062	0.0752015		4.97538	0.0484882	0	TRUE	81.8629	0.081279		TRUE		1	40		N	N	N	N	N	N	N
52	C4	FALSE	HeLa wt+siCtrl 2	DMD	UNKNOWN	SYBR	None				0.466273	0.364242	0.596884	23.0231	23.044	0.0553061		4.31643	0.128322	1.10075	TRUE	81.8629	0.081279		TRUE		1	40		N	N	N	N	N	N	N
53	C5	FALSE	HeLa wt+siCtrl 3	DMD	UNKNOWN	SYBR	None				0.666102	0.620646	0.714887	22.9521	22.9818	0.0491195		5.56157	0.0367279	0.586185	TRUE	81.8629	0.081279		TRUE		1	40		N	N	N	N	N	N	N
54	C6	FALSE	HeLa DMDko+siCtrl	DMD	UNKNOWN	SYBR	None				0.13849	0.110185	0.174065	26.9559	26.9611	0.0599637		7.82753	0.118802	2.85215	TRUE	81.9945	0.081279		TRUE		1	40		N	N	N	N	N	N	N
55	C7	FALSE	HeLa DMDko+siCtrl 2	DMD	UNKNOWN	SYBR	None				0.0644125	0.0575406	0.0721051	26.5918	26.5094	0.0714225		8.9319	0.058622	3.95652	TRUE	81.9945	0.081279		TRUE		1	40		N	N	N	N	N	N	N
56	C8	FALSE	HeLa DMDko+siCtrl 3	DMD	UNKNOWN	SYBR	None				0.0606	0.0493034	0.074485	26.4587	26.3297	0.174663		9.01992	0.107199	4.04454	TRUE	82.126	0.081279		TRUE		1	40		N	N	N	N	N	N	N
57	C9	FALSE	HeLa DMDko+siUTRN 1	DMD	UNKNOWN	SYBR	None				0.1832	0.153618	0.218478	26.0424	25.8974	0.129713		7.42389	0.0915088	2.44851	TRUE	82.126	0.081279		TRUE		1	40		N	N	N	N	N	N	N
58	C10	FALSE	HeLa DMDko+siUTRN 2	DMD	UNKNOWN	SYBR	None				0.184154	0.156348	0.216906	25.1669	25.2582	0.0853241		7.41639	0.0850555	2.44101	TRUE	82.126	0.081279		TRUE		1	40		N	N	N	N	N	N	N
59	C11	FALSE	HeLa DMDko+siUTRN 3	DMD	UNKNOWN	SYBR	None				0.1215	0.0993752	0.148551	25.5354	25.4653	0.119182		8.01635	0.104451	3.04097	TRUE	82.126	0.081279		TRUE		1	40		N	N	N	N	N	N	N
60	C12	FALSE	HSkM d0 siCtrl 1	DMD	UNKNOWN	SYBR	None				0.599642	0.454732	0.79073	26.2808	26.1266	0.215055		5.71321	0.143739	0.737827	TRUE	81.9945	0.081279		TRUE		1	40		N	N	N	N	N	N	N
61	C13	FALSE	HSkM d0 siCtrl 2	DMD	UNKNOWN	SYBR	None				0.437272	0.395128	0.483911	26.8519	26.7617	0.0806806		6.16878	0.0526607	1.1934	TRUE	81.9945	0.081279		TRUE		1	40		N	N	N	N	N	N	N
62	C14	FALSE	HSkM d0 siCtrl 3	DMD	UNKNOWN	SYBR	None				0.204463	0.168606	0.247945	27.3442	27.3056	0.0963676		7.26547	0.100194	2.29009	TRUE	81.9945	0.081279		TRUE		1	40		N	N	N	N	N	N	N
63	C15	FALSE	HSkM d0 siDMD 1	DMD	UNKNOWN	SYBR	None				0.319931	0.200149	0.511398	27.6956	27.4613	0.335914		6.61955	0.243724	1.64417	TRUE	81.9945	0.081279		TRUE		1	40		N	N	N	N	N	N	N
64	C16	FALSE	HSkM d0 siDMD 2	DMD	UNKNOWN	SYBR	None				0.372992	0.275962	0.504138	26.2775	26.0459	0.207018		6.39816	0.156558	1.42278	TRUE	81.8629	0.081279		TRUE		1	40		N	N	N	N	N	N	N
65	C17	FALSE	HSkM d0 siDMD 3	DMD	UNKNOWN	SYBR	None				2904.26			33.5626	33.25	0.442125		-6.52858		-11.504	TRUE	81.9945	0.081279		TRUE		1	40		N	N	N	N	N	N	N
66	C18	FALSE	HSkM d0 siDMD/UTRN 1	DMD	UNKNOWN	SYBR	None				0.171062	0.125374	0.233401	28.0358	28.3303	0.260071		7.52278	0.161462	2.5474	TRUE	81.8629	0.081279		TRUE		1	40		N	N	N	N	N	N	N
67	C19	FALSE	HSkM d0 siDMD/UTRN 2	DMD	UNKNOWN	SYBR	None				0.200084	0.162628	0.246166	28.1616	27.9557	0.178705		7.2967	0.107702	2.32132	TRUE	81.8629	0.081279		TRUE		1	40		N	N	N	N	N	N	N
68	C20	FALSE	HSkM d0 siDMD/UTRN 3	DMD	UNKNOWN	SYBR	None				0.148638	0.125721	0.175732	27.5193	27.6091	0.133972		7.72551	0.0870081	2.75013	TRUE	81.9945	0.081279		TRUE		1	40		N	N	N	N	N	N	N
69	C21	FALSE	HSkM d0 siDMD395 1	DMD	UNKNOWN	SYBR	None				0.144302	0.0871111	0.23904	27.198	27.1298	0.413102		7.76822	0.262264	2.79284	TRUE	81.9945	0.081279		TRUE		1	40		N	N	N	N	N	N	N
70	C22	FALSE	HSkM d0 siDMD395 2	DMD	UNKNOWN	SYBR	None				0.324159	0.239224	0.43925	27.7162	27.6339	0.188294		6.60061	0.157879	1.62523	TRUE	81.8629	0.081279		TRUE		1	40		N	N	N	N	N	N	N
71	C23	FALSE	HSkM d0 siDMD395 3	DMD	UNKNOWN	SYBR	None				0.156283	0.116861	0.209004	27.8398	27.8849	0.0434959		7.65315	0.151045	2.67777	TRUE	81.9945	0.081279		TRUE		1	40		N	N	N	N	N	N	N
72	C24	FALSE	NTC	DMD	UNKNOWN	SYBR	None							Undetermined							TRUE	81.8629	0.081279	65.2922	TRUE	90.9374	1	40		N	N	N	Y	N	N	Y
75	D3	FALSE	HeLa wt+siCtrl 1	DMD	UNKNOWN	SYBR	None				1	0.910907	1.09781	23.0378	23.1062	0.0752015		4.97538	0.0484882	0	TRUE	81.8629	0.081279		TRUE		1	40		N	N	N	N	N	N	N
76	D4	FALSE	HeLa wt+siCtrl 2	DMD	UNKNOWN	SYBR	None				0.466273	0.364242	0.596884	23.0382	23.044	0.0553061		4.31643	0.128322	1.10075	TRUE	81.8629	0.081279		TRUE		1	40		N	N	N	N	N	N	N
77	D5	FALSE	HeLa wt+siCtrl 3	DMD	UNKNOWN	SYBR	None				0.666102	0.620646	0.714887	23.0385	22.9818	0.0491195		5.56157	0.0367279	0.586185	TRUE	81.8629	0.081279		TRUE		1	40		N	N	N	N	N	N	N
78	D6	FALSE	HeLa DMDko+siCtrl	DMD	UNKNOWN	SYBR	None				0.13849	0.110185	0.174065	26.9038	26.9611	0.0599637		7.82753	0.118802	2.85215	TRUE	81.9945	0.081279		TRUE		1	40		N	N	N	N	N	N	N
79	D7	FALSE	HeLa DMDko+siCtrl 2	DMD	UNKNOWN	SYBR	None				0.0644125	0.0575406	0.0721051	26.4645	26.5094	0.0714225		8.9319	0.058622	3.95652	TRUE	81.9945	0.081279		TRUE		1	40		N	N	N	N	N	N	N
80	D8	FALSE	HeLa DMDko+siCtrl 3	DMD	UNKNOWN	SYBR	None				0.0606	0.0493034	0.074485	26.3994	26.3297	0.174663		9.01992	0.107199	4.04454	TRUE	82.126	0.081279		TRUE		1	40		N	N	N	N	N	N	N
81	D9	FALSE	HeLa DMDko+siUTRN 1	DMD	UNKNOWN	SYBR	None				0.1832	0.153618	0.218478	25.7924	25.8974	0.129713		7.42389	0.0915088	2.44851	TRUE	81.9945	0.081279		TRUE		1	40		N	N	N	N	N	N	N
82	D10	FALSE	HeLa DMDko+siUTRN 2	DMD	UNKNOWN	SYBR	None				0.184154	0.156348	0.216906	25.2718	25.2582	0.0853241		7.41639	0.0850555	2.44101	TRUE	82.126	0.081279		TRUE		1	40		N	N	N	N	N	N	N
83	D11	FALSE	HeLa DMDko+siUTRN 3	DMD	UNKNOWN	SYBR	None				0.1215	0.0993752	0.148551	25.5328	25.4653	0.119182		8.01635	0.104451	3.04097	TRUE	82.126	0.081279		TRUE		1	40		N	N	N	N	N	N	N
84	D12	FALSE	HSkM d0 siCtrl 1	DMD	UNKNOWN	SYBR	None				0.599642	0.454732	0.79073	26.218	26.1266	0.215055		5.71321	0.143739	0.737827	TRUE	81.9945	0.081279		TRUE		1	40		N	N	N	N	N	N	N
85	D13	FALSE	HSkM d0 siCtrl 2	DMD	UNKNOWN	SYBR	None				0.437272	0.395128	0.483911	26.6965	26.7617	0.0806806		6.16878	0.0526607	1.1934	TRUE	81.9945	0.081279		TRUE		1	40		N	N	N	N	N	N	N
86	D14	FALSE	HSkM d0 siCtrl 3	DMD	UNKNOWN	SYBR	None				0.204463	0.168606	0.247945	27.1959	27.3056	0.0963676		7.26547	0.100194	2.29009	TRUE	81.9945	0.081279		TRUE		1	40		N	N	N	N	N	N	N
87	D15	FALSE	HSkM d0 siDMD 1	DMD	UNKNOWN	SYBR	None				0.319931	0.200149	0.511398	27.0764	27.4613	0.335914		6.61955	0.243724	1.64417	TRUE	81.9945	0.081279		TRUE		1	40		N	N	N	N	N	N	N
88	D16	FALSE	HSkM d0 siDMD 2	DMD	UNKNOWN	SYBR	None				0.372992	0.275962	0.504138	25.9816	26.0459	0.207018		6.39816	0.156558	1.42278	TRUE	81.8629	0.081279		TRUE		1	40		N	N	N	N	N	N	N
90	D18	FALSE	HSkM d0 siDMD/UTRN 1	DMD	UNKNOWN	SYBR	None				0.171062	0.125374	0.233401	28.4264	28.3303	0.260071		7.52278	0.161462	2.5474	TRUE	81.8629	0.081279		TRUE		1	40		N	N	N	N	N	N	N
91	D19	FALSE	HSkM d0 siDMD/UTRN 2	DMD	UNKNOWN	SYBR	None				0.200084	0.162628	0.246166	27.842	27.9557	0.178705		7.2967	0.107702	2.32132	TRUE	81.8629	0.081279		TRUE		1	40		N	N	N	N	N	N	N
92	D20	FALSE	HSkM d0 siDMD/UTRN 3	DMD	UNKNOWN	SYBR	None				0.148638	0.125721	0.175732	27.7631	27.6091	0.133972		7.72551	0.0870081	2.75013	TRUE	81.9945	0.081279		TRUE		1	40		N	N	N	N	N	N	N
93	D21	FALSE	HSkM d0 siDMD395 1	DMD	UNKNOWN	SYBR	None				0.144302	0.0871111	0.23904	26.6869	27.1298	0.413102		7.76822	0.262264	2.79284	TRUE	81.8629	0.081279		TRUE		1	40		N	N	N	N	N	N	N
94	D22	FALSE	HSkM d0 siDMD395 2	DMD	UNKNOWN	SYBR	None				0.324159	0.239224	0.43925	27.7671	27.6339	0.188294		6.60061	0.157879	1.62523	TRUE	81.8629	0.081279		TRUE		1	40		N	N	N	N	N	N	N
95	D23	FALSE	HSkM d0 siDMD395 3	DMD	UNKNOWN	SYBR	None				0.156283	0.116861	0.209004	27.8881	27.8849	0.0434959		7.65315	0.151045	2.67777	TRUE	81.9945	0.081279		TRUE		1	40		N	N	N	N	N	N	N
96	D24	FALSE	NTC	DMD	UNKNOWN	SYBR	None							Undetermined							TRUE	81.8629	0.081279		TRUE		1	40		Y	N	Y	N	Y	Y	N
99	E3	FALSE	HeLa wt+siCtrl 1	UTRN	UNKNOWN	SYBR	None				1	0.750177	1.33302	24.4217	24.6711	0.255988		6.54031	0.149363	0	TRUE	84.6247	0.175502		TRUE		1	40		N	N	N	N	N	N	N
100	E4	FALSE	HeLa wt+siCtrl 2	UTRN	UNKNOWN	SYBR	None				0.508887	0.400465	0.646662	26.2282	26.2425	0.012655		7.51489	0.1245	0.974584	TRUE	84.6247	0.175502		TRUE		1	40		N	N	N	N	N	N	N
101	E5	FALSE	HeLa wt+siCtrl 3	UTRN	UNKNOWN	SYBR	None				0.64516	0.499914	0.832606	24.567	24.5929	0.22597		7.17258	0.132535	0.632271	TRUE	84.6247	0.175502		TRUE		1	40		N	N	N	N	N	N	N
102	E6	FALSE	HeLa DMDko+siCtrl	UTRN	UNKNOWN	SYBR	None				1.40895	1.10157	1.8021	25.0722	25.1792	0.10157		6.04569	0.127884	-0.494617	TRUE	84.6247	0.175502		TRUE		1	40		N	N	N	N	N	N	N
103	E7	FALSE	HeLa DMDko+siCtrl 2	UTRN	UNKNOWN	SYBR	None				0.563624	0.465716	0.682114	24.8559	24.945	0.15583		7.36751	0.099149	0.827196	TRUE	84.6247	0.175502		TRUE		1	40		N	N	N	N	N	N	N
104	E8	FALSE	HeLa DMDko+siCtrl 3	UTRN	UNKNOWN	SYBR	None				0.548848	0.453708	0.663939	24.5711	24.7156	0.159333		7.40583	0.0989188	0.86552	TRUE	84.6247	0.175502		TRUE		1	40		N	N	N	N	N	N	N
105	E9	FALSE	HeLa DMDko+siUTRN 1	UTRN	UNKNOWN	SYBR	None				0.0849068	0.0730065	0.0987469	28.6015	28.5718	0.100868		10.0983	0.0784653	3.55798	TRUE	84.7562	0.175502		TRUE		1	40		N	N	N	N	N	N	N
106	E10	FALSE	HeLa DMDko+siUTRN 2	UTRN	UNKNOWN	SYBR	None				0.0851356	0.0668271	0.10846	27.7325	27.9362	0.181848		10.0944	0.12582	3.55409	TRUE	84.6247	0.175502		TRUE		1	40		N	N	N	N	N	N	N
107	E11	FALSE	HeLa DMDko+siUTRN 3	UTRN	UNKNOWN	SYBR	None				0.0593176	0.0485688	0.0724451	28.0532	28.0646	0.117688		10.6157	0.103884	4.0754	TRUE	84.7562	0.175502		TRUE		1	40		N	N	N	N	N	N	N
108	E12	FALSE	HSkM d0 siCtrl 1	UTRN	UNKNOWN	SYBR	None				2.93854	1.93883	4.45374	25.5597	25.3986	0.352603		4.98521	0.216073	-1.5551	TRUE	84.7562	0.175502		TRUE		1	40		N	N	N	N	N	N	N
109	E13	FALSE	HSkM d0 siCtrl 2	UTRN	UNKNOWN	SYBR	None				2.05582	1.67206	2.52765	25.9924	26.0936	0.181026		5.5006	0.107363	-1.03971	TRUE	84.7562	0.175502		TRUE		1	40		N	N	N	N	N	N	N
110	E14	FALSE	HSkM d0 siCtrl 3	UTRN	UNKNOWN	SYBR	None				1.43201	1.10011	1.86405	25.8553	26.0624	0.188369		6.02226	0.137007	-0.518046	TRUE	84.7562	0.175502		TRUE		1	40		N	N	N	N	N	N	N
111	E15	FALSE	HSkM d0 siDMD 1	UTRN	UNKNOWN	SYBR	None				2.25304	1.67752	3.02601	26.1758	26.2102	0.0714774		5.36844	0.15327	-1.17187	TRUE	84.7562	0.175502		TRUE		1	40		N	N	N	N	N	N	N
112	E16	FALSE	HSkM d0 siDMD 2	UTRN	UNKNOWN	SYBR	None				2.05301	1.64208	2.56677	25.1453	25.1504	0.00721419		5.50257	0.101247	-1.03774	TRUE	84.6247	0.175502		TRUE		1	40		N	N	N	N	N	N	N
113	E17	FALSE	HSkM d0 siDMD 3	UTRN	UNKNOWN	SYBR	None				1470.24			Undetermined				-3.98153		-10.5218	TRUE	84.7562	0.175502		TRUE		1	40		N	N	N	N	N	N	N
114	E18	FALSE	HSkM d0 siDMD/UTRN 1	UTRN	UNKNOWN	SYBR	None				0.424578	0.356356	0.50586	28.4521	28.5837	0.119501		7.77621	0.091019	1.2359	TRUE	84.6247	0.175502		TRUE		1	40		N	N	N	N	N	N	N
115	E19	FALSE	HSkM d0 siDMD/UTRN 2	UTRN	UNKNOWN	SYBR	None				0.436995	0.387166	0.493236	28.3662	28.3936	0.0949153		7.73462	0.062909	1.19431	TRUE	84.6247	0.175502		TRUE		1	40		N	N	N	N	N	N	N
116	E20	FALSE	HSkM d0 siDMD/UTRN 3	UTRN	UNKNOWN	SYBR	None				0.402545	0.296739	0.546076	27.991	27.7367	0.265642		7.85309	0.158459	1.31278	TRUE	84.7562	0.175502		TRUE		1	40		N	N	N	N	N	N	N
117	E21	FALSE	HSkM d0 siDMD395 1	UTRN	UNKNOWN	SYBR	None				0.356067	0.245415	0.516609	27.1503	27.3917	0.276586		8.03009	0.193386	1.48978	TRUE	84.6247	0.175502		TRUE		1	40		N	N	N	N	N	N	N
118	E22	FALSE	HSkM d0 siDMD395 2	UTRN	UNKNOWN	SYBR	None				0.620639	0.479983	0.802513	28.1445	28.2618	0.119069		7.22848	0.133541	0.688174	TRUE	84.6247	0.175502		TRUE		1	40		N	N	N	N	N	N	N
119	E23	FALSE	HSkM d0 siDMD395 3	UTRN	UNKNOWN	SYBR	None				0.439922	0.27406	0.706163	27.8212	27.9567	0.338914		7.72499	0.245909	1.18468	TRUE	84.7562	0.175502		TRUE		1	40		N	N	N	N	N	N	N
120	E24	FALSE	NTC	UTRN	UNKNOWN	SYBR	None							Undetermined							TRUE	84.7562	0.175502		TRUE		1	40		Y	N	N	N	N	N	N
123	F3	FALSE	HeLa wt+siCtrl 1	UTRN	UNKNOWN	SYBR	None				1	0.750177	1.33302	24.9332	24.6711	0.255988		6.54031	0.149363	0	TRUE	84.6247	0.175502		TRUE		1	40		N	N	N	N	N	N	N
124	F4	FALSE	HeLa wt+siCtrl 2	UTRN	UNKNOWN	SYBR	None				0.508887	0.400465	0.646662	26.2523	26.2425	0.012655			0.1245	0.974584	TRUE	84.6247	0.175502		TRUE		1	40		N	N	N	N	N	N	N
125	F5	FALSE	HeLa wt+siCtrl 3	UTRN	UNKNOWN	SYBR	None				0.64516	0.499914	0.832606	24.8306	24.5929	0.22597		7.17258	0.132535	0.632271	TRUE	84.6247	0.175502		TRUE		1	40		N	N	N	N	N	N	N
126	F6	FALSE	HeLa DMDko+siCtrl	UTRN	UNKNOWN	SYBR	None				1.40895	1.10157	1.8021	25.2743	25.1792	0.10157		6.04569	0.127884	-0.494617	TRUE	84.6247	0.175502		TRUE		1	40		N	N	N	N	N	N	N
127	F7	FALSE	HeLa DMDko+siCtrl 2	UTRN	UNKNOWN	SYBR	None				0.563624	0.465716	0.682114	25.125	24.945	0.15583		7.36751	0.099149	0.827196	TRUE	84.7562	0.175502		TRUE		1	40		N	N	N	N	N	N	N
128	F8	FALSE	HeLa DMDko+siCtrl 3	UTRN	UNKNOWN	SYBR	None				0.548848	0.453708	0.663939	24.8865	24.7156	0.159333		7.40583	0.0989188	0.86552	TRUE	84.7562	0.175502		TRUE		1	40		N	N	N	N	N	N	N
129	F9	FALSE	HeLa DMDko+siUTRN 1	UTRN	UNKNOWN	SYBR	None				0.0849068	0.0730065	0.0987469	28.6544	28.5718	0.100868		10.0983	0.0784653	3.55798	TRUE	84.7562	0.175502		TRUE		1	40		N	N	N	N	N	N	N
130	F10	FALSE	HeLa DMDko+siUTRN 2	UTRN	UNKNOWN	SYBR	None				0.0851356	0.0668271	0.10846	28.082	27.9362	0.181848		10.0944	0.12582	3.55409	TRUE	84.7562	0.175502		TRUE		1	40		N	N	N	N	N	N	N
131	F11	FALSE	HeLa DMDko+siUTRN 3	UTRN	UNKNOWN	SYBR	None				0.0593176	0.0485688	0.0724451	28.1876	28.0646	0.117688		10.6157	0.103884	4.0754	TRUE	84.7562	0.175502		TRUE		1	40		N	N	N	N	N	N	N
132	F12	FALSE	HSkM d0 siCtrl 1	UTRN	UNKNOWN	SYBR	None				2.93854	1.93883	4.45374	25.6418	25.3986	0.352603		4.98521	0.216073	-1.5551	TRUE	84.7562	0.175502		TRUE		1	40		N	N	N	N	N	N	N
133	F13	FALSE	HSkM d0 siCtrl 2	UTRN	UNKNOWN	SYBR	None				2.05582	1.67206	2.52765	26.3026	26.0936	0.181026		5.5006	0.107363	-1.03971	TRUE	84.7562	0.175502		TRUE		1	40		N	N	N	N	N	N	N
134	F14	FALSE	HSkM d0 siCtrl 3	UTRN	UNKNOWN	SYBR	None				1.43201	1.10011	1.86405	26.1083	26.0624	0.188369		6.02226	0.137007	-0.518046	TRUE	84.7562	0.175502		TRUE		1	40		N	N	N	N	N	N	N
135	F15	FALSE	HSkM d0 siDMD 1	UTRN	UNKNOWN	SYBR	None				2.25304	1.67752	3.02601	26.2924	26.2102	0.0714774		5.36844	0.15327	-1.17187	TRUE	84.7562	0.175502		TRUE		1	40		N	N	N	N	N	N	N
136	F16	FALSE	HSkM d0 siDMD 2	UTRN	UNKNOWN	SYBR	None				2.05301	1.64208	2.56677	25.1555	25.1504	0.00721419		5.50257	0.101247	-1.03774	TRUE	84.6247	0.175502		TRUE		1	40		N	N	N	N	N	N	N
138	F18	FALSE	HSkM d0 siDMD/UTRN 1	UTRN	UNKNOWN	SYBR	None				0.424578	0.356356	0.50586	28.6136	28.5837	0.119501		7.77621	0.091019	1.2359	TRUE	84.6247	0.175502		TRUE		1	40		N	N	N	N	N	N	N
139	F19	FALSE	HSkM d0 siDMD/UTRN 2	UTRN	UNKNOWN	SYBR	None				0.436995	0.387166	0.493236	28.4992	28.3936	0.0949153		7.73462	0.062909	1.19431	TRUE	84.7562	0.175502		TRUE		1	40		N	N	N	N	N	N	N
140	F20	FALSE	HSkM d0 siDMD/UTRN 3	UTRN	UNKNOWN	SYBR	None				0.402545	0.296739	0.546076	27.758	27.7367	0.265642		7.85309	0.158459	1.31278	TRUE	84.7562	0.175502		TRUE		1	40		N	N	N	N	N	N	N
141	F21	FALSE	HSkM d0 siDMD395 1	UTRN	UNKNOWN	SYBR	None				0.356067	0.245415	0.516609	27.3313	27.3917	0.276586		8.03009	0.193386	1.48978	TRUE	84.7562	0.175502		TRUE		1	40		N	N	N	N	N	N	N
142	F22	FALSE	HSkM d0 siDMD395 2	UTRN	UNKNOWN	SYBR	None				0.620639	0.479983	0.802513	28.3825	28.2618	0.119069		7.22848	0.133541	0.688174	TRUE	84.6247	0.175502		TRUE		1	40		N	N	N	N	N	N	N
143	F23	FALSE	HSkM d0 siDMD395 3	UTRN	UNKNOWN	SYBR	None				0.439922	0.27406	0.706163	28.3424	27.9567	0.338914		7.72499	0.245909	1.18468	TRUE	84.7562	0.175502		TRUE		1	40		N	N	N	N	N	N	N
144	F24	FALSE	NTC	UTRN	UNKNOWN	SYBR	None							Undetermined							TRUE	84.6247	0.175502	64.2401	TRUE	90.1483	1	40		N	N	N	Y	N	N	Y
147	G3	FALSE	HeLa wt+siCtrl 1	UTRN	UNKNOWN	SYBR	None				1	0.750177	1.33302	24.6585	24.6711	0.255988		6.54031	0.149363	0	TRUE	84.6247	0.175502		TRUE		1	40		N	N	N	N	N	N	N
148	G4	FALSE	HeLa wt+siCtrl 2	UTRN	UNKNOWN	SYBR	None				0.508887	0.400465	0.646662	26.247	26.2425	0.012655		7.51489	0.1245	0.974584	TRUE	84.6247	0.175502		TRUE		1	40		N	N	N	N	N	N	N
149	G5	FALSE	HeLa wt+siCtrl 3	UTRN	UNKNOWN	SYBR	None				0.64516	0.499914	0.832606	24.3809	24.5929	0.22597		7.17258	0.132535	0.632271	TRUE	84.6247	0.175502		TRUE		1	40		N	N	N	N	N	N	N
150	G6	FALSE	HeLa DMDko+siCtrl	UTRN	UNKNOWN	SYBR	None				1.40895	1.10157	1.8021	25.1912	25.1792	0.10157		6.04569	0.127884	-0.494617	TRUE	84.6247	0.175502		TRUE		1	40		N	N	N	N	N	N	N
151	G7	FALSE	HeLa DMDko+siCtrl 2	UTRN	UNKNOWN	SYBR	None				0.563624	0.465716	0.682114	24.8542	24.945	0.15583		7.36751	0.099149	0.827196	TRUE	84.7562	0.175502		TRUE		1	40		N	N	N	N	N	N	N
152	G8	FALSE	HeLa DMDko+siCtrl 3	UTRN	UNKNOWN	SYBR	None				0.548848	0.453708	0.663939	24.6893	24.7156	0.159333		7.40583	0.0989188	0.86552	TRUE	84.7562	0.175502		TRUE		1	40		N	N	N	N	N	N	N
153	G9	FALSE	HeLa DMDko+siUTRN 1	UTRN	UNKNOWN	SYBR	None				0.0849068	0.0730065	0.0987469	28.4594	28.5718	0.100868		10.0983	0.0784653	3.55798	TRUE	84.6247	0.175502		TRUE		1	40		N	N	N	N	N	N	N
154	G10	FALSE	HeLa DMDko+siUTRN 2	UTRN	UNKNOWN	SYBR	None				0.0851356	0.0668271	0.10846	27.9941	27.9362	0.181848		10.0944	0.12582	3.55409	TRUE	84.7562	0.175502		TRUE		1	40		N	N	N	N	N	N	N
155	G11	FALSE	HeLa DMDko+siUTRN 3	UTRN	UNKNOWN	SYBR	None				0.0593176	0.0485688	0.0724451	27.9531	28.0646	0.117688		10.6157	0.103884	4.0754	TRUE	84.7562	0.175502		TRUE		1	40		N	N	N	N	N	N	N
156	G12	FALSE	HSkM d0 siCtrl 1	UTRN	UNKNOWN	SYBR	None				2.93854	1.93883	4.45374	24.9942	25.3986	0.352603		4.98521	0.216073	-1.5551	TRUE	84.7562	0.175502		TRUE		1	40		N	N	N	N	N	N	N
157	G13	FALSE	HSkM d0 siCtrl 2	UTRN	UNKNOWN	SYBR	None				2.05582	1.67206	2.52765	25.9857	26.0936	0.181026		5.5006	0.107363	-1.03971	TRUE	84.7562	0.175502		TRUE		1	40		N	N	N	N	N	N	N
158	G14	FALSE	HSkM d0 siCtrl 3	UTRN	UNKNOWN	SYBR	None				1.43201	1.10011	1.86405	26.2235	26.0624	0.188369		6.02226	0.137007	-0.518046	TRUE	84.7562	0.175502		TRUE		1	40		N	N	N	N	N	N	N
159	G15	FALSE	HSkM d0 siDMD 1	UTRN	UNKNOWN	SYBR	None				2.25304	1.67752	3.02601	26.1625	26.2102	0.0714774		5.36844	0.15327	-1.17187	TRUE	84.7562	0.175502		TRUE		1	40		N	N	N	N	N	N	N
162	G18	FALSE	HSkM d0 siDMD/UTRN 1	UTRN	UNKNOWN	SYBR	None				0.424578	0.356356	0.50586	28.6854	28.5837	0.119501		7.77621	0.091019	1.2359	TRUE	84.7562	0.175502		TRUE		1	40		N	N	N	N	N	N	N
163	G19	FALSE	HSkM d0 siDMD/UTRN 2	UTRN	UNKNOWN	SYBR	None				0.436995	0.387166	0.493236	28.3154	28.3936	0.0949153		7.73462	0.062909	1.19431	TRUE	84.6247	0.175502		TRUE		1	40		N	N	N	N	N	N	N
164	G20	FALSE	HSkM d0 siDMD/UTRN 3	UTRN	UNKNOWN	SYBR	None				0.402545	0.296739	0.546076	27.461	27.7367	0.265642		7.85309	0.158459	1.31278	TRUE	84.7562	0.175502		TRUE		1	40		N	N	N	N	N	N	N
165	G21	FALSE	HSkM d0 siDMD395 1	UTRN	UNKNOWN	SYBR	None				0.356067	0.245415	0.516609	27.6935	27.3917	0.276586		8.03009	0.193386	1.48978	TRUE	84.7562	0.175502		TRUE		1	40		N	N	N	N	N	N	N
166	G22	FALSE	HSkM d0 siDMD395 2	UTRN	UNKNOWN	SYBR	None				0.620639	0.479983	0.802513	28.2583	28.2618	0.119069		7.22848	0.133541	0.688174	TRUE	84.6247	0.175502		TRUE		1	40		N	N	N	N	N	N	N
167	G23	FALSE	HSkM d0 siDMD395 3	UTRN	UNKNOWN	SYBR	None				0.439922	0.27406	0.706163	27.7065	27.9567	0.338914		7.72499	0.245909	1.18468	TRUE	84.7562	0.175502		TRUE		1	40		N	N	N	N	N	N	N
168	G24	FALSE	NTC	UTRN	UNKNOWN	SYBR	None							35.537	35.0873	0.635906					TRUE	84.6247	0.175502		TRUE		1	40		Y	N	N	N	N	N	N
171	H3	FALSE	HeLa wt+siCtrl 1	RPLP0	UNKNOWN	SYBR	None							18.0979	18.1308	0.0373904					TRUE	85.0193	0.182145		TRUE		1	40		N	N	N	N	N	N	N
172	H4	FALSE	HeLa wt+siCtrl 2	RPLP0	UNKNOWN	SYBR	None							18.5245	18.7276	0.215269					TRUE	85.0193	0.182145		TRUE		1	40		N	N	N	N	N	N	N
173	H5	FALSE	HeLa wt+siCtrl 3	RPLP0	UNKNOWN	SYBR	None							17.3925	17.4203	0.0404239					TRUE	85.0193	0.182145		TRUE		1	40		N	N	N	N	N	N	N
174	H6	FALSE	HeLa DMDko+siCtrl	RPLP0	UNKNOWN	SYBR	None							19.3608	19.1335	0.19684					TRUE	85.0193	0.182145		TRUE		1	40		N	N	N	N	N	N	N
175	H7	FALSE	HeLa DMDko+siCtrl 2	RPLP0	UNKNOWN	SYBR	None							17.4949	17.5775	0.0721696					TRUE	85.0193	0.182145		TRUE		1	40		N	N	N	N	N	N	N
176	H8	FALSE	HeLa DMDko+siCtrl 3	RPLP0	UNKNOWN	SYBR	None							17.3364	17.3098	0.0629895					TRUE	85.1508	0.182145		TRUE		1	40		N	N	N	N	N	N	N
177	H9	FALSE	HeLa DMDko+siUTRN 1	RPLP0	UNKNOWN	SYBR	None							18.4581	18.4735	0.0910827					TRUE	85.0193	0.182145		TRUE		1	40		N	N	N	N	N	N	N
178	H10	FALSE	HeLa DMDko+siUTRN 2	RPLP0	UNKNOWN	SYBR	None							17.9598	17.8418	0.120096					TRUE	85.1508	0.182145		TRUE		1	40		N	N	N	N	N	N	N
179	H11	FALSE	HeLa DMDko+siUTRN 3	RPLP0	UNKNOWN	SYBR	None							17.3204	17.4489	0.136108					TRUE	85.1508	0.182145		TRUE		1	40		N	N	N	N	N	N	N
180	H12	FALSE	HSkM d0 siCtrl 1	RPLP0	UNKNOWN	SYBR	None							20.5393	20.4134	0.125435					TRUE	85.0193	0.182145		TRUE		1	40		N	N	N	N	N	N	N
181	H13	FALSE	HSkM d0 siCtrl 2	RPLP0	UNKNOWN	SYBR	None							20.5728	20.593	0.0425452					TRUE	85.0193	0.182145		TRUE		1	40		N	N	N	N	N	N	N
182	H14	FALSE	HSkM d0 siCtrl 3	RPLP0	UNKNOWN	SYBR	None							20.2039	20.0401	0.144326					TRUE	85.1508	0.182145		TRUE		1	40		N	N	N	N	N	N	N
183	H15	FALSE	HSkM d0 siDMD 1	RPLP0	UNKNOWN	SYBR	None							20.5547	20.8418	0.255667					TRUE	85.0193	0.182145		TRUE		1	40		N	N	N	N	N	N	N
184	H16	FALSE	HSkM d0 siDMD 2	RPLP0	UNKNOWN	SYBR	None							19.4456	19.6478	0.175142					TRUE	84.8878	0.182145		TRUE		1	40		N	N	N	N	N	N	N
185	H17	FALSE	HSkM d0 siDMD 3	RPLP0	UNKNOWN	SYBR	None							39.7786	39.7786						TRUE	81.2054	0.182145		TRUE		1	40		N	N	N	N	N	N	N
186	H18	FALSE	HSkM d0 siDMD/UTRN 1	RPLP0	UNKNOWN	SYBR	None							20.9259	20.8075	0.102824					TRUE	85.0193	0.182145		TRUE		1	40		N	N	N	N	N	N	N
187	H19	FALSE	HSkM d0 siDMD/UTRN 2	RPLP0	UNKNOWN	SYBR	None							20.6366	20.659	0.0535136					TRUE	85.0193	0.182145		TRUE		1	40		N	N	N	N	N	N	N
188	H20	FALSE	HSkM d0 siDMD/UTRN 3	RPLP0	UNKNOWN	SYBR	None							19.9632	19.8836	0.0690118					TRUE	85.1508	0.182145		TRUE		1	40		N	N	N	N	N	N	N
189	H21	FALSE	HSkM d0 siDMD395 1	RPLP0	UNKNOWN	SYBR	None							19.3911	19.3616	0.188928					TRUE	85.1508	0.182145		TRUE		1	40		N	N	N	N	N	N	N
190	H22	FALSE	HSkM d0 siDMD395 2	RPLP0	UNKNOWN	SYBR	None							20.8366	21.0333	0.198299					TRUE	85.0193	0.182145		TRUE		1	40		N	N	N	N	N	N	N
191	H23	FALSE	HSkM d0 siDMD395 3	RPLP0	UNKNOWN	SYBR	None							20.0567	20.2317	0.257976					TRUE	85.1508	0.182145		TRUE		1	40		N	N	N	N	N	N	N
192	H24	FALSE	NTC	RPLP0	UNKNOWN	SYBR	None							Undetermined							TRUE	84.7562	0.182145	64.2401	TRUE	89.7538	1	40		N	N	N	Y	N	N	Y
195	I3	FALSE	HeLa wt+siCtrl 1	RPLP0	UNKNOWN	SYBR	None							18.1231	18.1308	0.0373904					TRUE	85.0193	0.182145		TRUE		1	40		N	N	N	N	N	N	N
196	I4	FALSE	HeLa wt+siCtrl 2	RPLP0	UNKNOWN	SYBR	None							18.7051	18.7276	0.215269					TRUE	85.0193	0.182145		TRUE		1	40		N	N	N	N	N	N	N
197	I5	FALSE	HeLa wt+siCtrl 3	RPLP0	UNKNOWN	SYBR	None							17.4017	17.4203	0.0404239					TRUE	85.0193	0.182145		TRUE		1	40		N	N	N	N	N	N	N
198	I6	FALSE	HeLa DMDko+siCtrl	RPLP0	UNKNOWN	SYBR	None							19.016	19.1335	0.19684					TRUE	85.0193	0.182145		TRUE		1	40		N	N	N	N	N	N	N
199	I7	FALSE	HeLa DMDko+siCtrl 2	RPLP0	UNKNOWN	SYBR	None							17.6093	17.5775	0.0721696					TRUE	85.0193	0.182145		TRUE		1	40		N	N	N	N	N	N	N
200	I8	FALSE	HeLa DMDko+siCtrl 3	RPLP0	UNKNOWN	SYBR	None							17.3551	17.3098	0.0629895					TRUE	85.0193	0.182145		TRUE		1	40		N	N	N	N	N	N	N
201	I9	FALSE	HeLa DMDko+siUTRN 1	RPLP0	UNKNOWN	SYBR	None							18.3911	18.4735	0.0910827					TRUE	85.0193	0.182145		TRUE		1	40		N	N	N	N	N	N	N
202	I10	FALSE	HeLa DMDko+siUTRN 2	RPLP0	UNKNOWN	SYBR	None							17.846	17.8418	0.120096					TRUE	85.0193	0.182145		TRUE		1	40		N	N	N	N	N	N	N
203	I11	FALSE	HeLa DMDko+siUTRN 3	RPLP0	UNKNOWN	SYBR	None							17.5915	17.4489	0.136108					TRUE	85.1508	0.182145		TRUE		1	40		N	N	N	N	N	N	N
204	I12	FALSE	HSkM d0 siCtrl 1	RPLP0	UNKNOWN	SYBR	None							20.2884	20.4134	0.125435					TRUE	85.0193	0.182145		TRUE		1	40		N	N	N	N	N	N	N
205	I13	FALSE	HSkM d0 siCtrl 2	RPLP0	UNKNOWN	SYBR	None							20.5643	20.593	0.0425452					TRUE	85.0193	0.182145		TRUE		1	40		N	N	N	N	N	N	N
206	I14	FALSE	HSkM d0 siCtrl 3	RPLP0	UNKNOWN	SYBR	None							19.9847	20.0401	0.144326					TRUE	85.0193	0.182145		TRUE		1	40		N	N	N	N	N	N	N
207	I15	FALSE	HSkM d0 siDMD 1	RPLP0	UNKNOWN	SYBR	None							21.0451	20.8418	0.255667					TRUE	85.0193	0.182145		TRUE		1	40		N	N	N	N	N	N	N
208	I16	FALSE	HSkM d0 siDMD 2	RPLP0	UNKNOWN	SYBR	None							19.7462	19.6478	0.175142					TRUE	84.8878	0.182145		TRUE		1	40		N	N	N	N	N	N	N
210	I18	FALSE	HSkM d0 siDMD/UTRN 1	RPLP0	UNKNOWN	SYBR	None							20.7411	20.8075	0.102824					TRUE	85.0193	0.182145		TRUE		1	40		N	N	N	N	N	N	N
211	I19	FALSE	HSkM d0 siDMD/UTRN 2	RPLP0	UNKNOWN	SYBR	None							20.6203	20.659	0.0535136					TRUE	85.0193	0.182145		TRUE		1	40		N	N	N	N	N	N	N
212	I20	FALSE	HSkM d0 siDMD/UTRN 3	RPLP0	UNKNOWN	SYBR	None							19.8465	19.8836	0.0690118					TRUE	85.0193	0.182145		TRUE		1	40		N	N	N	N	N	N	N
213	I21	FALSE	HSkM d0 siDMD395 1	RPLP0	UNKNOWN	SYBR	None							19.1597	19.3616	0.188928					TRUE	85.0193	0.182145		TRUE		1	40		N	N	N	N	N	N	N
214	I22	FALSE	HSkM d0 siDMD395 2	RPLP0	UNKNOWN	SYBR	None							21.0302	21.0333	0.198299					TRUE	85.0193	0.182145		TRUE		1	40		N	N	N	N	N	N	N
215	I23	FALSE	HSkM d0 siDMD395 3	RPLP0	UNKNOWN	SYBR	None							20.1105	20.2317	0.257976					TRUE	85.0193	0.182145		TRUE		1	40		N	N	N	N	N	N	N
216	I24	FALSE	NTC	RPLP0	UNKNOWN	SYBR	None							Undetermined							TRUE	84.8878	0.182145	64.3716	TRUE	88.7017	1	40		N	Y	N	Y	N	N	Y
219	J3	FALSE	HeLa wt+siCtrl 1	RPLP0	UNKNOWN	SYBR	None							18.1715	18.1308	0.0373904					TRUE	85.0193	0.182145		TRUE		1	40		N	N	N	N	N	N	N
220	J4	FALSE	HeLa wt+siCtrl 2	RPLP0	UNKNOWN	SYBR	None							18.9532	18.7276	0.215269					TRUE	85.0193	0.182145		TRUE		1	40		N	N	N	N	N	N	N
221	J5	FALSE	HeLa wt+siCtrl 3	RPLP0	UNKNOWN	SYBR	None							17.4666	17.4203	0.0404239					TRUE	85.0193	0.182145		TRUE		1	40		N	N	N	N	N	N	N
222	J6	FALSE	HeLa DMDko+siCtrl	RPLP0	UNKNOWN	SYBR	None							19.0239	19.1335	0.19684					TRUE	85.0193	0.182145		TRUE		1	40		N	N	N	N	N	N	N
223	J7	FALSE	HeLa DMDko+siCtrl 2	RPLP0	UNKNOWN	SYBR	None							17.6284	17.5775	0.0721696					TRUE	85.0193	0.182145		TRUE		1	40		N	N	N	N	N	N	N
224	J8	FALSE	HeLa DMDko+siCtrl 3	RPLP0	UNKNOWN	SYBR	None							17.2379	17.3098	0.0629895					TRUE	85.0193	0.182145		TRUE		1	40		N	N	N	N	N	N	N
225	J9	FALSE	HeLa DMDko+siUTRN 1	RPLP0	UNKNOWN	SYBR	None							18.5713	18.4735	0.0910827					TRUE	85.0193	0.182145		TRUE		1	40		N	N	N	N	N	N	N
226	J10	FALSE	HeLa DMDko+siUTRN 2	RPLP0	UNKNOWN	SYBR	None							17.7197	17.8418	0.120096					TRUE	85.0193	0.182145		TRUE		1	40		N	N	N	N	N	N	N
227	J11	FALSE	HeLa DMDko+siUTRN 3	RPLP0	UNKNOWN	SYBR	None							17.4349	17.4489	0.136108					TRUE	85.0193	0.182145		TRUE		1	40		N	N	N	N	N	N	N
228	J12	FALSE	HSkM d0 siCtrl 1	RPLP0	UNKNOWN	SYBR	None							20.4124	20.4134	0.125435					TRUE	85.0193	0.182145		TRUE		1	40		N	N	N	N	N	N	N
229	J13	FALSE	HSkM d0 siCtrl 2	RPLP0	UNKNOWN	SYBR	None							20.6418	20.593	0.0425452					TRUE	85.0193	0.182145		TRUE		1	40		N	N	N	N	N	N	N
230	J14	FALSE	HSkM d0 siCtrl 3	RPLP0	UNKNOWN	SYBR	None							19.9316	20.0401	0.144326					TRUE	85.0193	0.182145		TRUE		1	40		N	N	N	N	N	N	N
231	J15	FALSE	HSkM d0 siDMD 1	RPLP0	UNKNOWN	SYBR	None							20.9255	20.8418	0.255667					TRUE	85.0193	0.182145		TRUE		1	40		N	N	N	N	N	N	N
232	J16	FALSE	HSkM d0 siDMD 2	RPLP0	UNKNOWN	SYBR	None							19.7516	19.6478	0.175142					TRUE	84.8878	0.182145		TRUE		1	40		N	N	N	N	N	N	N
234	J18	FALSE	HSkM d0 siDMD/UTRN 1	RPLP0	UNKNOWN	SYBR	None							20.7554	20.8075	0.102824					TRUE	85.0193	0.182145		TRUE		1	40		N	N	N	N	N	N	N
235	J19	FALSE	HSkM d0 siDMD/UTRN 2	RPLP0	UNKNOWN	SYBR	None							20.72	20.659	0.0535136					TRUE	85.0193	0.182145		TRUE		1	40		N	N	N	N	N	N	N
236	J20	FALSE	HSkM d0 siDMD/UTRN 3	RPLP0	UNKNOWN	SYBR	None							19.841	19.8836	0.0690118					TRUE	85.0193	0.182145		TRUE		1	40		N	N	N	N	N	N	N
237	J21	FALSE	HSkM d0 siDMD395 1	RPLP0	UNKNOWN	SYBR	None							19.534	19.3616	0.188928					TRUE	85.0193	0.182145		TRUE		1	40		N	N	N	N	N	N	N
238	J22	FALSE	HSkM d0 siDMD395 2	RPLP0	UNKNOWN	SYBR	None							21.2331	21.0333	0.198299					TRUE	85.0193	0.182145		TRUE		1	40		N	N	N	N	N	N	N
239	J23	FALSE	HSkM d0 siDMD395 3	RPLP0	UNKNOWN	SYBR	None							20.528	20.2317	0.257976					TRUE	85.0193	0.182145		TRUE		1	40		N	N	N	N	N	N	N
240	J24	FALSE	NTC	RPLP0	UNKNOWN	SYBR	None							Undetermined							TRUE	85.0193	0.182145	64.2401	TRUE	92.7786	1	40		N	Y	N	Y	N	N	Y
Analysis Type	Singleplex
Endogenous Control	RPLP0
RQ Min/Max Confidence Level	95.0
Reference Sample	Hela - 1

## Sheet: Fig. 6B HEK293
Block Type	384-Well Block
Calibration Background is expired	No
Calibration Background performed on	01-05-2024
Calibration Pure Dye FAM is expired	No
Calibration Pure Dye FAM performed on	01-05-2024
Calibration Pure Dye NED is expired	No
Calibration Pure Dye NED performed on	01-08-2024
Calibration Pure Dye ROX is expired	No
Calibration Pure Dye ROX performed on	01-05-2024
Calibration Pure Dye SYBR is expired	No
Calibration Pure Dye SYBR performed on	01-05-2024
Calibration Pure Dye TAMRA is expired	No
Calibration Pure Dye TAMRA performed on	01-08-2024
Calibration Pure Dye VIC is expired	No
Calibration Pure Dye VIC performed on	01-08-2024
Calibration ROI is expired	No
Calibration ROI performed on	01-05-2024
Calibration Uniformity is expired	No
Calibration Uniformity performed on	01-05-2024
Chemistry	SYBR_GREEN
Date Created	2024-05-26 20:28:00 PM CEST
Experiment Barcode
Experiment Comment
Experiment File Name	L:\26.04.24 HEK\2024-05-26 202743.eds
Experiment Name	2024-05-26 202743
Experiment Run End Time	2024-05-26 23:22:03 PM CEST
Experiment Type	Comparative Cт (ΔΔCт)
Instrument Name	278863136
Instrument Serial Number	278863136
Instrument Type	QuantStudio(TM) 6 Flex System
Passive Reference	ROX
Quantification Cycle Method	Ct
Signal Smoothing On	true
Stage/ Cycle where Analysis is performed	Stage 2, Step 2
User Name
Well	Well Position	Omit	Sample Name	Target Name	Task	Reporter	Quencher	Quantity	Quantity Mean	Quantity SD	RQ	RQ Min	RQ Max	CT	Ct Mean	Ct SD	Delta Ct	Delta Ct Mean	Delta Ct SE	Delta Delta Ct	Automatic Ct Threshold	Tm1	Ct Threshold	Tm2	Automatic Baseline	Tm3	Baseline Start	Baseline End	Comments	Amp Score	Cq Conf	MTP
29	B5	FALSE	NTC	Dp all	UNKNOWN	SYBR	None							Undetermined							TRUE	81.7634	0.235918	70.0372	TRUE	89.8004	1	40		0	0	Y
53	C5	FALSE	HEK WT SiN 1	Dp all	UNKNOWN	SYBR	None				1	0.61271	1.63209	24.6034	24.6111	0.340415		6.54449	0.254543	0	TRUE	82.0269	0.235918		TRUE		1	40		1.44438	0.924322	N
54	C6	FALSE	HEK WT SiN 1	Dp all	UNKNOWN	SYBR	None				1	0.61271	1.63209	24.9553	24.6111	0.340415		6.54449	0.254543	0	TRUE	82.0269	0.235918		TRUE		1	40		1.4473	0.954764	N
55	C7	FALSE	HEK WT SiN 1	Dp all	UNKNOWN	SYBR	None				1	0.61271	1.63209	24.2746	24.6111	0.340415		6.54449	0.254543	0	TRUE	82.0269	0.235918		TRUE		1	40		1.46213	0.955495	N
77	D5	FALSE	HEK WT SiN 2	Dp all	UNKNOWN	SYBR	None				0.575075	0.333945	0.990316	25.6311	25.6865	0.409935		7.34267	0.282425	0.798177	TRUE	82.0269	0.235918		TRUE		1	40		1.44933	0.930142	N
78	D6	FALSE	HEK WT SiN 2	Dp all	UNKNOWN	SYBR	None				0.575075	0.333945	0.990316	26.1214	25.6865	0.409935		7.34267	0.282425	0.798177	TRUE	82.0269	0.235918		TRUE		1	40		1.44877	0.961025	N
79	D7	FALSE	HEK WT SiN 2	Dp all	UNKNOWN	SYBR	None				0.575075	0.333945	0.990316	25.3072	25.6865	0.409935		7.34267	0.282425	0.798177	TRUE	82.0269	0.235918		TRUE		1	40		1.45318	0.959998	N
101	E5	FALSE	HEK WT SiN 3	Dp all	UNKNOWN	SYBR	None				0.548598	0.367723	0.818441	25.5699	25.498	0.31919		7.41067	0.207867	0.86618	TRUE	82.0269	0.235918		TRUE		1	40		1.45248	0.970036	N
102	E6	FALSE	HEK WT SiN 3	Dp all	UNKNOWN	SYBR	None				0.548598	0.367723	0.818441	25.7751	25.498	0.31919		7.41067	0.207867	0.86618	TRUE	82.0269	0.235918		TRUE		1	40		1.45245	0.972538	N
103	E7	FALSE	HEK WT SiN 3	Dp all	UNKNOWN	SYBR	None				0.548598	0.367723	0.818441	25.149	25.498	0.31919		7.41067	0.207867	0.86618	TRUE	82.0269	0.235918		TRUE		1	40		1.45389	0.965488	N
125	F5	FALSE	HEK DMD SiN 1	Dp all	UNKNOWN	SYBR	None				0.24334	0.159285	0.371751	26.8733	26.6875	0.324866		8.58345	0.220196	2.03896	TRUE	82.1586	0.235918		TRUE		1	40		1.42908	0.969423	N
126	F6	FALSE	HEK DMD SiN 1	Dp all	UNKNOWN	SYBR	None				0.24334	0.159285	0.371751	26.8768	26.6875	0.324866		8.58345	0.220196	2.03896	TRUE	82.1586	0.235918		TRUE		1	40		1.44285	0.977727	N
127	F7	FALSE	HEK DMD SiN 1	Dp all	UNKNOWN	SYBR	None				0.24334	0.159285	0.371751	26.3123	26.6875	0.324866		8.58345	0.220196	2.03896	TRUE	82.1586	0.235918		TRUE		1	40		1.46344	0.966612	N
149	G5	FALSE	HEK DMD SiN 2	Dp all	UNKNOWN	SYBR	None				0.156784	0.116242	0.211468	27.2226	27.171	0.216375		9.21764	0.15547	2.67315	TRUE	82.1586	0.235918		TRUE		1	40		1.43283	0.968502	N
150	G6	FALSE	HEK DMD SiN 2	Dp all	UNKNOWN	SYBR	None				0.156784	0.116242	0.211468	27.3569	27.171	0.216375		9.21764	0.15547	2.67315	TRUE	82.1586	0.235918		TRUE		1	40		1.41381	0.957795	N
151	G7	FALSE	HEK DMD SiN 2	Dp all	UNKNOWN	SYBR	None				0.156784	0.116242	0.211468	26.9335	27.171	0.216375		9.21764	0.15547	2.67315	TRUE	82.1586	0.235918		TRUE		1	40		1.45012	0.970606	N
173	H5	FALSE	HEK DMD SiN 3	Dp all	UNKNOWN	SYBR	None				0.152189	0.0845471	0.273948	27.649	27.5424	0.502398		9.26055	0.30544	2.71606	TRUE	82.1586	0.235918		TRUE		1	40		1.44742	0.967279	N
174	H6	FALSE	HEK DMD SiN 3	Dp all	UNKNOWN	SYBR	None				0.152189	0.0845471	0.273948	27.9829	27.5424	0.502398		9.26055	0.30544	2.71606	TRUE	82.1586	0.235918		TRUE		1	40		1.39738	0.945332	N
175	H7	FALSE	HEK DMD SiN 3	Dp all	UNKNOWN	SYBR	None				0.152189	0.0845471	0.273948	26.9953	27.5424	0.502398		9.26055	0.30544	2.71606	TRUE	82.1586	0.235918		TRUE		1	40		1.44973	0.961407	N
197	I5	FALSE	HEK DMD SiU 1	Dp all	UNKNOWN	SYBR	None				0.191177	0.153715	0.237768	27.0365	27.085	0.127588		8.93151	0.113328	2.38702	TRUE	82.1586	0.235918		TRUE		1	40		1.44411	0.963742	N
198	I6	FALSE	HEK DMD SiU 1	Dp all	UNKNOWN	SYBR	None				0.191177	0.153715	0.237768	27.2297	27.085	0.127588		8.93151	0.113328	2.38702	TRUE	82.1586	0.235918		TRUE		1	40		1.4192	0.968081	N
199	I7	FALSE	HEK DMD SiU 1	Dp all	UNKNOWN	SYBR	None				0.191177	0.153715	0.237768	26.9887	27.085	0.127588		8.93151	0.113328	2.38702	TRUE	82.1586	0.235918		TRUE		1	40		1.45106	0.966213	N
221	J5	FALSE	HEK DMD SiU 2	Dp all	UNKNOWN	SYBR	None				0.153921	0.114774	0.20642	27.6484	27.5608	0.213366		9.24423	0.152495	2.69974	TRUE	82.0269	0.235918		TRUE		1	40		1.44928	0.965125	N
222	J6	FALSE	HEK DMD SiU 2	Dp all	UNKNOWN	SYBR	None				0.153921	0.114774	0.20642	27.7164	27.5608	0.213366		9.24423	0.152495	2.69974	TRUE	82.0269	0.235918		TRUE		1	40		1.4608	0.970636	N
223	J7	FALSE	HEK DMD SiU 2	Dp all	UNKNOWN	SYBR	None				0.153921	0.114774	0.20642	27.3175	27.5608	0.213366		9.24423	0.152495	2.69974	TRUE	82.0269	0.235918		TRUE		1	40		1.44876	0.959982	N
245	K5	FALSE	HEK DMD SiU 3	Dp all	UNKNOWN	SYBR	None				0.164966	0.13792	0.197316	27.1113	27.0782	0.160359		9.14425	0.0930458	2.59976	TRUE	82.0269	0.235918		TRUE		1	40		1.44061	0.947638	N
246	K6	FALSE	HEK DMD SiU 3	Dp all	UNKNOWN	SYBR	None				0.164966	0.13792	0.197316	27.2195	27.0782	0.160359		9.14425	0.0930458	2.59976	TRUE	82.0269	0.235918		TRUE		1	40		1.45322	0.964511	N
247	K7	FALSE	HEK DMD SiU 3	Dp all	UNKNOWN	SYBR	None				0.164966	0.13792	0.197316	26.9039	27.0782	0.160359		9.14425	0.0930458	2.59976	TRUE	82.0269	0.235918		TRUE		1	40		1.44678	0.939591	N
271	L7	FALSE	NTC	Dp all	UNKNOWN	SYBR	None							Undetermined							TRUE	87.4288	0.235918	92.8307	TRUE	80.4458	1	40		0	0	Y
26	B2	FALSE	NTC	RPLP0	UNKNOWN	SYBR	None							Undetermined							TRUE	64.3718	0.324982	69.9055	TRUE	73.8581	1	40		0	0	Y
50	C2	FALSE	HEK WT SiN 1	RPLP0	UNKNOWN	SYBR	None							17.7507	18.0666	0.280168					TRUE	85.0572	0.324982		TRUE		1	40		1.49699	0.941294	N
51	C3	FALSE	HEK WT SiN 1	RPLP0	UNKNOWN	SYBR	None							18.2849	18.0666	0.280168					TRUE	85.189	0.324982		TRUE		1	40		1.47092	0.920685	N
52	C4	FALSE	HEK WT SiN 1	RPLP0	UNKNOWN	SYBR	None							18.1643	18.0666	0.280168					TRUE	85.189	0.324982		TRUE		1	40		1.47534	0.936509	N
74	D2	FALSE	HEK WT SiN 2	RPLP0	UNKNOWN	SYBR	None							18.056	18.3439	0.266918					TRUE	85.0572	0.324982		TRUE		1	40		1.48553	0.936368	N
75	D3	FALSE	HEK WT SiN 2	RPLP0	UNKNOWN	SYBR	None							18.5832	18.3439	0.266918					TRUE	85.189	0.324982		TRUE		1	40		1.47336	0.942552	N
76	D4	FALSE	HEK WT SiN 2	RPLP0	UNKNOWN	SYBR	None							18.3924	18.3439	0.266918					TRUE	85.189	0.324982		TRUE		1	40		1.48131	0.948071	N
98	E2	FALSE	HEK WT SiN 3	RPLP0	UNKNOWN	SYBR	None							17.9379	18.0874	0.166564					TRUE	85.189	0.324982		TRUE		1	40		1.48337	0.946786	N
99	E3	FALSE	HEK WT SiN 3	RPLP0	UNKNOWN	SYBR	None							18.2669	18.0874	0.166564					TRUE	85.189	0.324982		TRUE		1	40		1.48833	0.932434	N
100	E4	FALSE	HEK WT SiN 3	RPLP0	UNKNOWN	SYBR	None							18.0573	18.0874	0.166564					TRUE	85.189	0.324982		TRUE		1	40		1.47926	0.933758	N
122	F2	FALSE	HEK DMD SiN 1	RPLP0	UNKNOWN	SYBR	None							17.91	18.104	0.199804					TRUE	85.189	0.324982		TRUE		1	40		1.48179	0.942176	N
123	F3	FALSE	HEK DMD SiN 1	RPLP0	UNKNOWN	SYBR	None							18.3092	18.104	0.199804					TRUE	85.189	0.324982		TRUE		1	40		1.48026	0.935715	N
124	F4	FALSE	HEK DMD SiN 1	RPLP0	UNKNOWN	SYBR	None							18.0928	18.104	0.199804					TRUE	85.189	0.324982		TRUE		1	40		1.47497	0.937063	N
146	G2	FALSE	HEK DMD SiN 2	RPLP0	UNKNOWN	SYBR	None							17.8012	17.9534	0.160296					TRUE	85.189	0.324982		TRUE		1	40		1.47268	0.939482	N
147	G3	FALSE	HEK DMD SiN 2	RPLP0	UNKNOWN	SYBR	None							18.1207	17.9534	0.160296					TRUE	85.189	0.324982		TRUE		1	40		1.46956	0.929145	N
148	G4	FALSE	HEK DMD SiN 2	RPLP0	UNKNOWN	SYBR	None							17.9382	17.9534	0.160296					TRUE	85.189	0.324982		TRUE		1	40		1.48456	0.937762	N
170	H2	FALSE	HEK DMD SiN 3	RPLP0	UNKNOWN	SYBR	None							18.1027	18.2819	0.165763					TRUE	85.189	0.324982		TRUE		1	40		1.48406	0.956109	N
171	H3	FALSE	HEK DMD SiN 3	RPLP0	UNKNOWN	SYBR	None							18.4299	18.2819	0.165763					TRUE	85.189	0.324982		TRUE		1	40		1.47769	0.943517	N
172	H4	FALSE	HEK DMD SiN 3	RPLP0	UNKNOWN	SYBR	None							18.313	18.2819	0.165763					TRUE	85.189	0.324982		TRUE		1	40		1.4804	0.956488	N
194	I2	FALSE	HEK DMD SiU 1	RPLP0	UNKNOWN	SYBR	None							17.9866	18.1535	0.149168					TRUE	85.189	0.324982		TRUE		1	40		1.47771	0.943927	N
195	I3	FALSE	HEK DMD SiU 1	RPLP0	UNKNOWN	SYBR	None							18.274	18.1535	0.149168					TRUE	85.189	0.324982		TRUE		1	40		1.47786	0.942643	N
196	I4	FALSE	HEK DMD SiU 1	RPLP0	UNKNOWN	SYBR	None							18.1997	18.1535	0.149168					TRUE	85.189	0.324982		TRUE		1	40		1.47334	0.935633	N
218	J2	FALSE	HEK DMD SiU 2	RPLP0	UNKNOWN	SYBR	None							18.1936	18.3165	0.155691					TRUE	85.0572	0.324982		TRUE		1	40		1.46839	0.944218	N
219	J3	FALSE	HEK DMD SiU 2	RPLP0	UNKNOWN	SYBR	None							18.4916	18.3165	0.155691					TRUE	85.0572	0.324982		TRUE		1	40		1.4871	0.95964	N
220	J4	FALSE	HEK DMD SiU 2	RPLP0	UNKNOWN	SYBR	None							18.2643	18.3165	0.155691					TRUE	85.0572	0.324982		TRUE		1	40		1.48457	0.939935	N
242	K2	FALSE	HEK DMD SiU 3	RPLP0	UNKNOWN	SYBR	None							17.948	17.934	0.0160448					TRUE	85.0572	0.324982		TRUE		1	40		1.47714	0.948589	N
243	K3	FALSE	HEK DMD SiU 3	RPLP0	UNKNOWN	SYBR	None							17.9375	17.934	0.0160448					TRUE	85.0572	0.324982		TRUE		1	40		1.47461	0.949202	N
244	K4	FALSE	HEK DMD SiU 3	RPLP0	UNKNOWN	SYBR	None							17.9165	17.934	0.0160448					TRUE	85.0572	0.324982		TRUE		1	40		1.48511	0.957926	N
268	L4	FALSE	NTC	RPLP0	UNKNOWN	SYBR	None							Undetermined							TRUE	81.6316	0.324982	69.2467	TRUE	93.226	1	40		0	0	Y
Well	Well Position	Omit	Sample Name	Target Name	Task	Reporter	Quencher	Quantity	Quantity Mean	Quantity SD	RQ	RQ Min	RQ Max	CT	Ct Mean	Ct SD	Delta Ct	Delta Ct Mean	Delta Ct SE	Delta Delta Ct	Automatic Ct Threshold	Tm1	Ct Threshold	Tm2	Automatic Baseline	Tm3	Baseline Start	Baseline End	Comments	Amp Score	Cq Conf	MTP
32	B8	FALSE	NTC	Up All	UNKNOWN	SYBR	None							Undetermined							TRUE	70.9595	0.17911	64.24	TRUE	82.2904	1	40		0	0	Y
56	C8	FALSE	HEK WT SiN 1	Up All	UNKNOWN	SYBR	None				1	0.583236	1.71457	26.2956	26.7345	0.3962		8.66787	0.28016	0	TRUE	83.0809	0.17911		TRUE		1	40		1.38504	0.947199	N
57	C9	FALSE	HEK WT SiN 1	Up All	UNKNOWN	SYBR	None				1	0.583236	1.71457	27.0657	26.7345	0.3962		8.66787	0.28016	0	TRUE	83.0809	0.17911		TRUE		1	40		1.35509	0.939495	N
58	C10	FALSE	HEK WT SiN 1	Up All	UNKNOWN	SYBR	None				1	0.583236	1.71457	26.8421	26.7345	0.3962		8.66787	0.28016	0	TRUE	83.2127	0.17911		TRUE		1	40		1.38145	0.958635	N
80	D8	FALSE	HEK WT SiN 2	Up All	UNKNOWN	SYBR	None				0.864524	0.581031	1.28634	26.956	27.2218	0.238036		8.87789	0.206484	0.210023	TRUE	83.0809	0.17911		TRUE		1	40		1.38191	0.954211	N
81	D9	FALSE	HEK WT SiN 2	Up All	UNKNOWN	SYBR	None				0.864524	0.581031	1.28634	27.4155	27.2218	0.238036		8.87789	0.206484	0.210023	TRUE	83.0809	0.17911		TRUE		1	40		1.34771	0.942825	N
82	D10	FALSE	HEK WT SiN 2	Up All	UNKNOWN	SYBR	None				0.864524	0.581031	1.28634	27.2938	27.2218	0.238036		8.87789	0.206484	0.210023	TRUE	83.2127	0.17911		TRUE		1	40		1.38139	0.949401	N
104	E8	FALSE	HEK WT SiN 3	Up All	UNKNOWN	SYBR	None				0.847041	0.657136	1.09183	26.8943	26.9947	0.156387		8.90736	0.13191	0.239496	TRUE	83.0809	0.17911		TRUE		1	40		1.38148	0.962043	N
105	E9	FALSE	HEK WT SiN 3	Up All	UNKNOWN	SYBR	None				0.847041	0.657136	1.09183	27.1749	26.9947	0.156387		8.90736	0.13191	0.239496	TRUE	83.0809	0.17911		TRUE		1	40		1.38294	0.937949	N
106	E10	FALSE	HEK WT SiN 3	Up All	UNKNOWN	SYBR	None				0.847041	0.657136	1.09183	26.915	26.9947	0.156387		8.90736	0.13191	0.239496	TRUE	83.0809	0.17911		TRUE		1	40		1.37378	0.972049	N
128	F8	FALSE	HEK DMD SiN 1	Up All	UNKNOWN	SYBR	None				1.88157	1.46039	2.42421	25.847	25.86	0.109957		7.75593	0.131672	-0.911935	TRUE	83.0809	0.17911		TRUE		1	40		1.37514	0.971094	N
129	F9	FALSE	HEK DMD SiN 1	Up All	UNKNOWN	SYBR	None				1.88157	1.46039	2.42421	25.757	25.86	0.109957		7.75593	0.131672	-0.911935	TRUE	83.0809	0.17911		TRUE		1	40		1.38069	0.965886	N
130	F10	FALSE	HEK DMD SiN 1	Up All	UNKNOWN	SYBR	None				1.88157	1.46039	2.42421	25.9758	25.86	0.109957		7.75593	0.131672	-0.911935	TRUE	83.2127	0.17911		TRUE		1	40		1.36553	0.972378	N
152	G8	FALSE	HEK DMD SiN 2	Up All	UNKNOWN	SYBR	None				1.39559	1.0072	1.93373	26.2972	26.1404	0.245894		8.187	0.169468	-0.48087	TRUE	83.0809	0.17911		TRUE		1	40		1.36279	0.936974	N
153	G9	FALSE	HEK DMD SiN 2	Up All	UNKNOWN	SYBR	None				1.39559	1.0072	1.93373	25.857	26.1404	0.245894		8.187	0.169468	-0.48087	TRUE	83.0809	0.17911		TRUE		1	40		1.36968	0.958694	N
154	G10	FALSE	HEK DMD SiN 2	Up All	UNKNOWN	SYBR	None				1.39559	1.0072	1.93373	26.267	26.1404	0.245894		8.187	0.169468	-0.48087	TRUE	83.0809	0.17911		TRUE		1	40		1.36189	0.939331	N
176	H8	FALSE	HEK DMD SiN 3	Up All	UNKNOWN	SYBR	None				1.26982	0.95779	1.6835	26.5989	26.6051	0.192195		8.32324	0.146533	-0.344623	TRUE	83.0809	0.17911		TRUE		1	40		1.36611	0.929898	N
177	H9	FALSE	HEK DMD SiN 3	Up All	UNKNOWN	SYBR	None				1.26982	0.95779	1.6835	26.4161	26.6051	0.192195		8.32324	0.146533	-0.344623	TRUE	83.0809	0.17911		TRUE		1	40		1.37713	0.966938	N
178	H10	FALSE	HEK DMD SiN 3	Up All	UNKNOWN	SYBR	None				1.26982	0.95779	1.6835	26.8003	26.6051	0.192195		8.32324	0.146533	-0.344623	TRUE	83.0809	0.17911		TRUE		1	40		1.37276	0.934706	N
200	I8	FALSE	HEK DMD SiU 1	Up All	UNKNOWN	SYBR	None				0.376483	0.285612	0.496267	28.0492	28.2307	0.198897		10.0772	0.14354	1.40934	TRUE	83.0809	0.17911		TRUE		1	40		1.37341	0.957349	N
201	I9	FALSE	HEK DMD SiU 1	Up All	UNKNOWN	SYBR	None				0.376483	0.285612	0.496267	28.1995	28.2307	0.198897		10.0772	0.14354	1.40934	TRUE	83.0809	0.17911		TRUE		1	40		1.38229	0.957647	N
202	I10	FALSE	HEK DMD SiU 1	Up All	UNKNOWN	SYBR	None				0.376483	0.285612	0.496267	28.4433	28.2307	0.198897		10.0772	0.14354	1.40934	TRUE	83.0809	0.17911		TRUE		1	40		1.37168	0.947073	N
224	J8	FALSE	HEK DMD SiU 2	Up All	UNKNOWN	SYBR	None				0.294625	0.245568	0.353481	28.6925	28.7474	0.051273		10.4309	0.0946371	1.76305	TRUE	83.0809	0.17911		TRUE		1	40		1.37529	0.967084	N
225	J9	FALSE	HEK DMD SiU 2	Up All	UNKNOWN	SYBR	None				0.294625	0.245568	0.353481	28.7941	28.7474	0.051273		10.4309	0.0946371	1.76305	TRUE	83.0809	0.17911		TRUE		1	40		1.37953	0.953052	N
226	J10	FALSE	HEK DMD SiU 2	Up All	UNKNOWN	SYBR	None				0.294625	0.245568	0.353481	28.7557	28.7474	0.051273		10.4309	0.0946371	1.76305	TRUE	83.0809	0.17911		TRUE		1	40		1.37626	0.935179	N
248	K8	FALSE	HEK DMD SiU 3	Up All	UNKNOWN	SYBR	None				0.248943	0.237616	0.260809	28.6523	28.608	0.0387163		10.674	0.0241963	2.00611	TRUE	82.9492	0.17911		TRUE		1	40		1.35537	0.936829	N
249	K9	FALSE	HEK DMD SiU 3	Up All	UNKNOWN	SYBR	None				0.248943	0.237616	0.260809	28.5807	28.608	0.0387163		10.674	0.0241963	2.00611	TRUE	83.0809	0.17911		TRUE		1	40		1.38017	0.930826	N
250	K10	FALSE	HEK DMD SiU 3	Up All	UNKNOWN	SYBR	None				0.248943	0.237616	0.260809	28.591	28.608	0.0387163		10.674	0.0241963	2.00611	TRUE	83.0809	0.17911		TRUE		1	40		1.38143	0.944553	N
274	L10	FALSE	NTC	Up All	UNKNOWN	SYBR	None							Undetermined							TRUE	89.4051	0.17911	73.3311	TRUE		1	40		0	0	Y
Analysis Type	Singleplex
Endogenous Control	RPLP0
RQ Min/Max Confidence Level	95.0
Reference Sample	HEK WT SiN 1

## Sheet: Fig. S6A
Sample Name	Target Name	CT	Ct Mean
D0 WT 1	Csnk2a2	19.2462	19.2104
D0 WT 1	Csnk2a2	19.5815	19.2104
D0 WT 1	Csnk2a2	18.8035	19.2104
D0 WT 1	Pax7	28.5871	28.578
D0 WT 1	Pax7	28.6355	28.578
D0 WT 1	Pax7	28.5114	28.578
D0 WT 1	MyoD	24.5914	24.6015
D0 WT 1	MyoD	24.5911	24.6015
D0 WT 1	MyoD	24.6222	24.6015
D0 WT 1	Myog	30.108	30.2321
D0 WT 1	Myog	30.0063	30.2321
D0 WT 1	Myog	30.5819	30.2321
D0 WT 1	Myh1	30.6713	30.7279
D0 WT 1	Myh1	31.0112	30.7279
D0 WT 1	Myh1	30.5012	30.7279
D0 WT 2	Csnk2a2	18.9638	19.2792
D0 WT 2	Csnk2a2	20.0687	19.2792
D0 WT 2	Csnk2a2	18.8051	19.2792
D0 WT 2	Pax7	28.5289	28.5477
D0 WT 2	Pax7	28.3038	28.5477
D0 WT 2	Pax7	28.8105	28.5477
D0 WT 2	MyoD	24.7432	24.8355
D0 WT 2	MyoD	24.9657	24.8355
D0 WT 2	MyoD	24.7975	24.8355
D0 WT 2	Myog	31.0923	31.3846
D0 WT 2	Myog	31.5428	31.3846
D0 WT 2	Myog	31.5186	31.3846
D0 WT 2	Myh1	30.6025	30.1224
D0 WT 2	Myh1	29.7637	30.1224
D0 WT 2	Myh1	30.001	30.1224
D0 WT 3	Csnk2a2	19.4191	19.4207
D0 WT 3	Csnk2a2	19.4566	19.4207
D0 WT 3	Csnk2a2	19.3863	19.4207
D0 WT 3	Pax7	28.0419	28.0409
D0 WT 3	Pax7	28.1528	28.0409
D0 WT 3	Pax7	27.9279	28.0409
D0 WT 3	MyoD	24.4236	24.4889
D0 WT 3	MyoD	24.5433	24.4889
D0 WT 3	MyoD	24.4998	24.4889
D0 WT 3	Myog	31.3146	31.1649
D0 WT 3	Myog	30.7868	31.1649
D0 WT 3	Myog	31.3932	31.1649
D0 WT 3	Myh1	30.7347	30.571
D0 WT 3	Myh1	30.5844	30.571
D0 WT 3	Myh1	30.3939	30.571
D3 WT 1	Csnk2a2	22.115	22.0423
D3 WT 1	Csnk2a2	21.9622	22.0423
D3 WT 1	Csnk2a2	22.0496	22.0423
D3 WT 1	Pax7	27.8245	28.175
D3 WT 1	Pax7	28.4138	28.175
D3 WT 1	Pax7	28.2868	28.175
D3 WT 1	MyoD	24.2972	24.0978
D3 WT 1	MyoD	23.9523	24.0978
D3 WT 1	MyoD	24.044	24.0978
D3 WT 1	Myog	22.4643	22.2026
D3 WT 1	Myog	22.1028	22.2026
D3 WT 1	Myog	22.0406	22.2026
D3 WT 1	Myh1	24.3062	24.2617
D3 WT 1	Myh1	23.9363	24.2617
D3 WT 1	Myh1	24.5425	24.2617
D3 WT2	Csnk2a2	21.4822	21.1932
D3 WT2	Csnk2a2	20.9342	21.1932
D3 WT2	Csnk2a2	21.1634	21.1932
D3 WT2	Pax7	27.5329	27.7635
D3 WT2	Pax7	27.9894	27.7635
D3 WT2	Pax7	27.7684	27.7635
D3 WT2	MyoD	23.1219	22.9607
D3 WT2	MyoD	22.7787	22.9607
D3 WT2	MyoD	22.9815	22.9607
D3 WT2	Myog	21.3407	21.1412
D3 WT2	Myog	21.0282	21.1412
D3 WT2	Myog	21.0547	21.1412
D3 WT2	Myh1	23.0049	23.0493
D3 WT2	Myh1	22.9938	23.0493
D3 WT2	Myh1	23.1493	23.0493
D3 WT3	Csnk2a2	20.8445	20.822
D3 WT3	Csnk2a2	20.7663	20.822
D3 WT3	Csnk2a2	20.8552	20.822
D3 WT3	Pax7	27.2578	27.419
D3 WT3	Pax7	27.2166	27.419
D3 WT3	Pax7	27.7827	27.419
D3 WT3	MyoD	22.9184	22.7913
D3 WT3	MyoD	22.6605	22.7913
D3 WT3	MyoD	22.7951	22.7913
D3 WT3	Myog	20.9336	20.7224
D3 WT3	Myog	20.6424	20.7224
D3 WT3	Myog	20.5912	20.7224
D3 WT3	Myh1	22.4781	22.5588
D3 WT3	Myh1	22.4475	22.5588
D3 WT3	Myh1	22.7509	22.5588
D6 WT 1	Csnk2a2	19.9857	19.9709
D6 WT 1	Csnk2a2	19.951	19.9709
D6 WT 1	Csnk2a2	19.9761	19.9709
D6 WT 1	Pax7	25.4098	25.508
D6 WT 1	Pax7	25.5282	25.508
D6 WT 1	Pax7	25.586	25.508
D6 WT 1	MyoD	21.8018	21.6914
D6 WT 1	MyoD	21.4916	21.6914
D6 WT 1	MyoD	21.7808	21.6914
D6 WT 1	Myog	18.4382	18.6483
D6 WT 1	Myog	19.121	18.6483
D6 WT 1	Myog	18.3856	18.6483
D6 WT 1	Myh1	19.977	19.8624
D6 WT 1	Myh1	19.5843	19.8624
D6 WT 1	Myh1	20.026	19.8624
D6 WT 2	Csnk2a2	20.0961	20.1849
D6 WT 2	Csnk2a2	19.8759	20.1849
D6 WT 2	Csnk2a2	20.5828	20.1849
D6 WT 2	Pax7	25.1526	25.3923
D6 WT 2	Pax7	25.6399	25.3923
D6 WT 2	Pax7	25.3844	25.3923
D6 WT 2	MyoD	21.7405	21.7686
D6 WT 2	MyoD	21.8584	21.7686
D6 WT 2	MyoD	21.7068	21.7686
D6 WT 2	Myog	18.8331	18.6825
D6 WT 2	Myog	18.8629	18.6825
D6 WT 2	Myog	18.3514	18.6825
D6 WT 2	Myh1	20.0417	19.9619
D6 WT 2	Myh1	19.7601	19.9619
D6 WT 2	Myh1	20.0838	19.9619
D6 WT 3	Csnk2a2	19.8197	19.5898
D6 WT 3	Csnk2a2	19.3313	19.5898
D6 WT 3	Csnk2a2	19.6183	19.5898
D6 WT 3	Pax7	25.3344	25.2705
D6 WT 3	Pax7	25.1589	25.2705
D6 WT 3	Pax7	25.3183	25.2705
D6 WT 3	MyoD	21.0804	21.4209
D6 WT 3	MyoD	21.5365	21.4209
D6 WT 3	MyoD	21.6457	21.4209
D6 WT 3	Myog	18.3982	18.5328
D6 WT 3	Myog	18.3677	18.5328
D6 WT 3	Myog	18.8325	18.5328
D6 WT 3	Myh1	20.0497	20.042
D6 WT 3	Myh1	19.8388	20.042
D6 WT 3	Myh1	20.2375	20.042
D12 WT 1	Csnk2a2	20.9794	20.6855
D12 WT 1	Csnk2a2	20.6441	20.6855
D12 WT 1	Csnk2a2	20.4328	20.6855
D12 WT 1	Pax7	26.1971	26.1768
D12 WT 1	Pax7	25.9667	26.1768
D12 WT 1	Pax7	26.3664	26.1768
D12 WT 1	MyoD	22.3443	22.2055
D12 WT 1	MyoD	22.0734	22.2055
D12 WT 1	MyoD	22.1989	22.2055
D12 WT 1	Myog	18.9791	18.8955
D12 WT 1	Myog	19.1003	18.8955
D12 WT 1	Myog	18.607	18.8955
D12 WT 1	Myh1	18.0752	18.0711
D12 WT 1	Myh1	17.8038	18.0711
D12 WT 1	Myh1	18.3343	18.0711
D12 WT 2	Csnk2a2	22.0471	21.694
D12 WT 2	Csnk2a2	21.5296	21.694
D12 WT 2	Csnk2a2	21.5055	21.694
D12 WT 2	Pax7	27.0116	27.2767
D12 WT 2	Pax7	27.1994	27.2767
D12 WT 2	Pax7	27.6192	27.2767
D12 WT 2	MyoD	23.5709	23.2243
D12 WT 2	MyoD	22.986	23.2243
D12 WT 2	MyoD	23.1159	23.2243
D12 WT 2	Myog	20.5934	20.1519
D12 WT 2	Myog	19.8699	20.1519
D12 WT 2	Myog	19.9926	20.1519
D12 WT 2	Myh1	18.8842	19.0685
D12 WT 2	Myh1	19.3454	19.0685
D12 WT 2	Myh1	18.9758	19.0685
D12 WT 3	Csnk2a2	20.5848	20.5728
D12 WT 3	Csnk2a2	20.5808	20.5728
D12 WT 3	Csnk2a2	20.5529	20.5728
D12 WT 3	Pax7	26.221	26.3144
D12 WT 3	Pax7	26.4054	26.3144
D12 WT 3	Pax7	26.3168	26.3144
D12 WT 3	MyoD	22.0527	22.006
D12 WT 3	MyoD	21.9069	22.006
D12 WT 3	MyoD	22.0583	22.006
D12 WT 3	Myog	18.6161	18.6878
D12 WT 3	Myog	18.7977	18.6878
D12 WT 3	Myog	18.6498	18.6878
D12 WT 3	Myh1	18.0477	17.9394
D12 WT 3	Myh1	17.7657	17.9394
D12 WT 3	Myh1	18.0048	17.9394

## Sheet: Fig. S6C
Sample Name	Target Name	CT	Ct Mean	Ct SD
C2C12 D0 si-- 1	Rplp0	22.002	22.082	0.072
C2C12 D0 si-- 1	Rplp0	22.102	22.082	0.072
C2C12 D0 si-- 1	Rplp0	22.141	22.082	0.072
C2C12 D0 si-- 1	Dmd ex68 69	34.23	34.444	0.302
C2C12 D0 si-- 1	Dmd ex68 69	34.657	34.444	0.302
C2C12 D0 si-- 1	Utrn ex71 72	25.598	25.5	0.098
C2C12 D0 si-- 1	Utrn ex71 72	25.501	25.5	0.098
C2C12 D0 si-- 1	Utrn ex71 72	25.401	25.5	0.098
C2C12 D0 si-- 2	Rplp0	20.032	20.019	0.112
C2C12 D0 si-- 2	Rplp0	19.901	20.019	0.112
C2C12 D0 si-- 2	Rplp0	20.124	20.019	0.112
C2C12 D0 si-- 2	Dmd ex68 69	33.648	33.717	0.186
C2C12 D0 si-- 2	Dmd ex68 69	33.927	33.717	0.186
C2C12 D0 si-- 2	Dmd ex68 69	33.576	33.717	0.186
C2C12 D0 si-- 2	Utrn ex71 72	23.337	23.701	0.369
C2C12 D0 si-- 2	Utrn ex71 72	23.69	23.701	0.369
C2C12 D0 si-- 2	Utrn ex71 72	24.075	23.701	0.369
C2C12 D0 si-- 3	Rplp0	19.981	20.11	0.208
C2C12 D0 si-- 3	Rplp0	20.35	20.11	0.208
C2C12 D0 si-- 3	Rplp0	19.999	20.11	0.208
C2C12 D0 si-- 3	Dmd ex68 69	31.278	31.149	0.257
C2C12 D0 si-- 3	Dmd ex68 69	31.316	31.149	0.257
C2C12 D0 si-- 3	Dmd ex68 69	30.853	31.149	0.257
C2C12 D0 si-- 3	Utrn ex71 72	24.231	24.465	0.204
C2C12 D0 si-- 3	Utrn ex71 72	24.606	24.465	0.204
C2C12 D0 si-- 3	Utrn ex71 72	24.558	24.465	0.204
C2C12 D0 siD- 1	Rplp0	19.793	19.716	0.117
C2C12 D0 siD- 1	Rplp0	19.774	19.716	0.117
C2C12 D0 siD- 1	Rplp0	19.581	19.716	0.117
C2C12 D0 siD- 1	Dmd ex68 69	36.922	35.314	1.634
C2C12 D0 siD- 1	Dmd ex68 69	35.366	35.314	1.634
C2C12 D0 siD- 1	Dmd ex68 69	33.654	35.314	1.634
C2C12 D0 siD- 1	Utrn ex71 72	23.821	23.909	0.12
C2C12 D0 siD- 1	Utrn ex71 72	23.861	23.909	0.12
C2C12 D0 siD- 1	Utrn ex71 72	24.046	23.909	0.12
C2C12 D0 siD- 2	Rplp0	20.83	20.889	0.246
C2C12 D0 siD- 2	Rplp0	20.678	20.889	0.246
C2C12 D0 siD- 2	Rplp0	21.159	20.889	0.246
C2C12 D0 siD- 2	Dmd ex68 69	33.258	33.068	0.756
C2C12 D0 siD- 2	Dmd ex68 69	33.711	33.068	0.756
C2C12 D0 siD- 2	Dmd ex68 69	32.235	33.068	0.756
C2C12 D0 siD- 2	Utrn ex71 72	25.024	25.289	0.254
C2C12 D0 siD- 2	Utrn ex71 72	25.312	25.289	0.254
C2C12 D0 siD- 2	Utrn ex71 72	25.53	25.289	0.254
C2C12 D0 siD- 3	Rplp0	18.306	18.701	0.345
C2C12 D0 siD- 3	Rplp0	18.857	18.701	0.345
C2C12 D0 siD- 3	Rplp0	18.942	18.701	0.345
C2C12 D0 siD- 3	Dmd ex68 69	34.788	34.911	0.492
C2C12 D0 siD- 3	Dmd ex68 69	35.452	34.911	0.492
C2C12 D0 siD- 3	Dmd ex68 69	34.492	34.911	0.492
C2C12 D0 siD- 3	Utrn ex71 72	23.204	23.317	0.114
C2C12 D0 siD- 3	Utrn ex71 72	23.317	23.317	0.114
C2C12 D0 siD- 3	Utrn ex71 72	23.431	23.317	0.114
C2C12 D0 siDU 1	Rplp0	19.674	19.87	0.189
C2C12 D0 siDU 1	Rplp0	19.886	19.87	0.189
C2C12 D0 siDU 1	Rplp0	20.051	19.87	0.189
C2C12 D0 siDU 1	Dmd ex68 69	36.814	35.932	0.769
C2C12 D0 siDU 1	Dmd ex68 69	35.573	35.932	0.769
C2C12 D0 siDU 1	Dmd ex68 69	35.408	35.932	0.769
C2C12 D0 siDU 1	Utrn ex71 72	26.077	26.011	0.325
C2C12 D0 siDU 1	Utrn ex71 72	25.659	26.011	0.325
C2C12 D0 siDU 1	Utrn ex71 72	26.299	26.011	0.325
C2C12 D0 siDU 2	Rplp0	19.571	19.728	0.2
C2C12 D0 siDU 2	Rplp0	19.953	19.728	0.2
C2C12 D0 siDU 2	Rplp0	19.66	19.728	0.2
C2C12 D0 siDU 2	Dmd ex68 69	33.067	34.189	0.975
C2C12 D0 siDU 2	Dmd ex68 69	34.668	34.189	0.975
C2C12 D0 siDU 2	Dmd ex68 69	34.831	34.189	0.975
C2C12 D0 siDU 2	Utrn ex71 72	25.568	25.858	0.253
C2C12 D0 siDU 2	Utrn ex71 72	25.971	25.858	0.253
C2C12 D0 siDU 2	Utrn ex71 72	26.034	25.858	0.253
C2C12 D0 siDU 3	Rplp0	18.695	18.793	0.086
C2C12 D0 siDU 3	Rplp0	18.835	18.793	0.086
C2C12 D0 siDU 3	Rplp0	18.85	18.793	0.086
C2C12 D0 siDU 3	Dmd ex68 69	34.803	34.508	0.571
C2C12 D0 siDU 3	Dmd ex68 69	34.87	34.508	0.571
C2C12 D0 siDU 3	Dmd ex68 69	33.849	34.508	0.571
C2C12 D0 siDU 3	Utrn ex71 72	25.043	25.114	0.09
C2C12 D0 siDU 3	Utrn ex71 72	25.216	25.114	0.09
C2C12 D0 siDU 3	Utrn ex71 72	25.083	25.114	0.09
C2C12 D12 si-- 1	Rplp0	21.458	21.67	0.186
C2C12 D12 si-- 1	Rplp0	21.746	21.67	0.186
C2C12 D12 si-- 1	Rplp0	21.807	21.67	0.186
C2C12 D12 si-- 1	Dmd ex68 69	28.22	28.03	0.165
C2C12 D12 si-- 1	Dmd ex68 69	27.929	28.03	0.165
C2C12 D12 si-- 1	Dmd ex68 69	27.94	28.03	0.165
C2C12 D12 si-- 1	Utrn ex71 72	24.839	25.081	0.313
C2C12 D12 si-- 1	Utrn ex71 72	24.969	25.081	0.313
C2C12 D12 si-- 1	Utrn ex71 72	25.434	25.081	0.313
C2C12 D12 si-- 2	Rplp0	22.2	22.258	0.076
C2C12 D12 si-- 2	Rplp0	22.344	22.258	0.076
C2C12 D12 si-- 2	Rplp0	22.231	22.258	0.076
C2C12 D12 si-- 2	Dmd ex68 69	27.99	28.017	0.207
C2C12 D12 si-- 2	Dmd ex68 69	28.236	28.017	0.207
C2C12 D12 si-- 2	Dmd ex68 69	27.824	28.017	0.207
C2C12 D12 si-- 2	Utrn ex71 72	25.492	25.841	0.306
C2C12 D12 si-- 2	Utrn ex71 72	26.059	25.841	0.306
C2C12 D12 si-- 2	Utrn ex71 72	25.973	25.841	0.306
C2C12 D12 si-- 3	Rplp0	22.953	23.189	0.214
C2C12 D12 si-- 3	Rplp0	23.244	23.189	0.214
C2C12 D12 si-- 3	Rplp0	23.371	23.189	0.214
C2C12 D12 si-- 3	Dmd ex68 69	29.886	29.747	0.328
C2C12 D12 si-- 3	Dmd ex68 69	29.982	29.747	0.328
C2C12 D12 si-- 3	Dmd ex68 69	29.373	29.747	0.328
C2C12 D12 si-- 3	Utrn ex71 72	26.507	26.825	0.333
C2C12 D12 si-- 3	Utrn ex71 72	26.796	26.825	0.333
C2C12 D12 si-- 3	Utrn ex71 72	27.171	26.825	0.333
C2C12 D12 siD- 1	Rplp0	21.943	21.844	0.119
C2C12 D12 siD- 1	Rplp0	21.876	21.844	0.119
C2C12 D12 siD- 1	Rplp0	21.712	21.844	0.119
C2C12 D12 siD- 1	Dmd ex68 69	31.455	31.213	0.311
C2C12 D12 siD- 1	Dmd ex68 69	30.863	31.213	0.311
C2C12 D12 siD- 1	Dmd ex68 69	31.322	31.213	0.311
C2C12 D12 siD- 1	Utrn ex71 72	25.212	25.366	0.254
C2C12 D12 siD- 1	Utrn ex71 72	25.227	25.366	0.254
C2C12 D12 siD- 1	Utrn ex71 72	25.659	25.366	0.254
C2C12 D12 siD- 2	Rplp0	21.19	21.463	0.256
C2C12 D12 siD- 2	Rplp0	21.697	21.463	0.256
C2C12 D12 siD- 2	Rplp0	21.503	21.463	0.256
C2C12 D12 siD- 2	Dmd ex68 69	30.407	30.439	0.253
C2C12 D12 siD- 2	Dmd ex68 69	30.204	30.439	0.253
C2C12 D12 siD- 2	Dmd ex68 69	30.706	30.439	0.253
C2C12 D12 siD- 2	Utrn ex71 72	24.802	24.878	0.216
C2C12 D12 siD- 2	Utrn ex71 72	24.712	24.878	0.216
C2C12 D12 siD- 2	Utrn ex71 72	25.122	24.878	0.216
C2C12 D12 siD- 3	Rplp0	20.451	20.836	0.338
C2C12 D12 siD- 3	Rplp0	21.085	20.836	0.338
C2C12 D12 siD- 3	Rplp0	20.973	20.836	0.338
C2C12 D12 siD- 3	Dmd ex68 69	30.398	30.199	0.219
C2C12 D12 siD- 3	Dmd ex68 69	30.234	30.199	0.219
C2C12 D12 siD- 3	Dmd ex68 69	29.964	30.199	0.219
C2C12 D12 siD- 3	Utrn ex71 72	24.029	24.242	0.188
C2C12 D12 siD- 3	Utrn ex71 72	24.386	24.242	0.188
C2C12 D12 siD- 3	Utrn ex71 72	24.312	24.242	0.188
C2C12 D12 siDU 1	Rplp0	22.331	22.316	0.096
C2C12 D12 siDU 1	Rplp0	22.403	22.316	0.096
C2C12 D12 siDU 1	Rplp0	22.213	22.316	0.096
C2C12 D12 siDU 1	Dmd ex68 69	31.639	31.413	0.245
C2C12 D12 siDU 1	Dmd ex68 69	31.446	31.413	0.245
C2C12 D12 siDU 1	Dmd ex68 69	31.153	31.413	0.245
C2C12 D12 siDU 1	Utrn ex71 72	26.493	26.224	0.239
C2C12 D12 siDU 1	Utrn ex71 72	26.146	26.224	0.239
C2C12 D12 siDU 1	Utrn ex71 72	26.035	26.224	0.239
C2C12 D12 siDU 2	Rplp0	21.424	21.671	0.225
C2C12 D12 siDU 2	Rplp0	21.864	21.671	0.225
C2C12 D12 siDU 2	Rplp0	21.725	21.671	0.225
C2C12 D12 siDU 2	Dmd ex68 69	31.012	30.655	0.593
C2C12 D12 siDU 2	Dmd ex68 69	30.984	30.655	0.593
C2C12 D12 siDU 2	Dmd ex68 69	29.971	30.655	0.593
C2C12 D12 siDU 2	Utrn ex71 72	25.672	25.629	0.26
C2C12 D12 siDU 2	Utrn ex71 72	25.351	25.629	0.26
C2C12 D12 siDU 2	Utrn ex71 72	25.865	25.629	0.26
C2C12 D12 siDU 3	Rplp0	21.292	21.464	0.151
C2C12 D12 siDU 3	Rplp0	21.572	21.464	0.151
C2C12 D12 siDU 3	Rplp0	21.528	21.464	0.151
C2C12 D12 siDU 3	Dmd ex68 69	31.186	31.505	0.541
C2C12 D12 siDU 3	Dmd ex68 69	32.131	31.505	0.541
C2C12 D12 siDU 3	Dmd ex68 69	31.2	31.505	0.541
C2C12 D12 siDU 3	Utrn ex71 72	25.805	25.87	0.121
C2C12 D12 siDU 3	Utrn ex71 72	25.795	25.87	0.121
C2C12 D12 siDU 3	Utrn ex71 72	26.009	25.87	0.121
C2C12 D12 siDp427 - 1	Rplp0	22.432	22.323	0.133
C2C12 D12 siDp427 - 1	Rplp0	22.362	22.323	0.133
C2C12 D12 siDp427 - 1	Rplp0	22.174	22.323	0.133
C2C12 D12 siDp427 - 1	Dmd ex68 69	29.725	29.801	0.078
C2C12 D12 siDp427 - 1	Dmd ex68 69	29.881	29.801	0.078
C2C12 D12 siDp427 - 1	Dmd ex68 69	29.797	29.801	0.078
C2C12 D12 siDp427 - 1	Utrn ex71 72	25.736	26.027	0.653
C2C12 D12 siDp427 - 1	Utrn ex71 72	26.775	26.027	0.653
C2C12 D12 siDp427 - 1	Utrn ex71 72	25.572	26.027	0.653
C2C12 D12 siDp427 - 2	Rplp0	21.23	21.537	0.27
C2C12 D12 siDp427 - 2	Rplp0	21.733	21.537	0.27
C2C12 D12 siDp427 - 2	Rplp0	21.649	21.537	0.27
C2C12 D12 siDp427 - 2	Dmd ex68 69	28.612	28.624	0.334
C2C12 D12 siDp427 - 2	Dmd ex68 69	28.964	28.624	0.334
C2C12 D12 siDp427 - 2	Dmd ex68 69	28.295	28.624	0.334
C2C12 D12 siDp427 - 2	Utrn ex71 72	24.249	25.097	0.734
C2C12 D12 siDp427 - 2	Utrn ex71 72	25.524	25.097	0.734
C2C12 D12 siDp427 - 2	Utrn ex71 72	25.518	25.097	0.734
C2C12 D12 siDp427 - 3	Rplp0	22.138	22.329	0.187
C2C12 D12 siDp427 - 3	Rplp0	22.512	22.329	0.187
C2C12 D12 siDp427 - 3	Rplp0	22.337	22.329	0.187
C2C12 D12 siDp427 - 3	Dmd ex68 69	29.268	29.367	0.287
C2C12 D12 siDp427 - 3	Dmd ex68 69	29.69	29.367	0.287
C2C12 D12 siDp427 - 3	Dmd ex68 69	29.142	29.367	0.287
C2C12 D12 siDp427 - 3	Utrn ex71 72	25.736	25.699	0.489
C2C12 D12 siDp427 - 3	Utrn ex71 72	25.192	25.699	0.489
C2C12 D12 siDp427 - 3	Utrn ex71 72	26.169	25.699	0.489
C2C12 D12 siDp427 U 1	Rplp0	21.942	22.304	0.319
C2C12 D12 siDp427 U 1	Rplp0	22.427	22.304	0.319
C2C12 D12 siDp427 U 1	Rplp0	22.544	22.304	0.319
C2C12 D12 siDp427 U 1	Dmd ex68 69	32.194	31.544	0.871
C2C12 D12 siDp427 U 1	Dmd ex68 69	31.884	31.544	0.871
C2C12 D12 siDp427 U 1	Dmd ex68 69	30.554	31.544	0.871
C2C12 D12 siDp427 U 1	Utrn ex71 72	27.229	27.301	0.137
C2C12 D12 siDp427 U 1	Utrn ex71 72	27.459	27.301	0.137
C2C12 D12 siDp427 U 1	Utrn ex71 72	27.215	27.301	0.137
C2C12 D12 siDp427 U 2	Rplp0	21.768	22.213	0.401
C2C12 D12 siDp427 U 2	Rplp0	22.546	22.213	0.401
C2C12 D12 siDp427 U 2	Rplp0	22.324	22.213	0.401
C2C12 D12 siDp427 U 2	Dmd ex68 69	30.555	31.005	0.415
C2C12 D12 siDp427 U 2	Dmd ex68 69	31.372	31.005	0.415
C2C12 D12 siDp427 U 2	Dmd ex68 69	31.089	31.005	0.415
C2C12 D12 siDp427 U 2	Utrn ex71 72	27.442	27.521	0.228
C2C12 D12 siDp427 U 2	Utrn ex71 72	27.342	27.521	0.228
C2C12 D12 siDp427 U 2	Utrn ex71 72	27.778	27.521	0.228
C2C12 D12 siDp427 U 3	Rplp0	22.293	22.564	0.235
C2C12 D12 siDp427 U 3	Rplp0	22.695	22.564	0.235
C2C12 D12 siDp427 U 3	Rplp0	22.705	22.564	0.235
C2C12 D12 siDp427 U 3	Dmd ex68 69	30.883	30.784	0.579
C2C12 D12 siDp427 U 3	Dmd ex68 69	31.308	30.784	0.579
C2C12 D12 siDp427 U 3	Dmd ex68 69	30.162	30.784	0.579
C2C12 D12 siDp427 U 3	Utrn ex71 72	26.693	26.801	0.136
C2C12 D12 siDp427 U 3	Utrn ex71 72	26.955	26.801	0.136
C2C12 D12 siDp427 U 3	Utrn ex71 72	26.756	26.801	0.136
NTC	Rplp0	Undetermined
NTC	Rplp0	Undetermined
NTC	Dmd ex68 69	35.555	35.063	0.696
NTC	Dmd ex68 69	34.57	35.063	0.696
NTC	Utrn ex71 72	Undetermined
NTC	Utrn ex71 72	Undetermined

## Sheet: Fig. S9A
Block Type	384-Well Block
Calibration Background is expired	No
Calibration Background performed on	01-05-2024
Calibration Normalization FAM-ROX is expired	No
Calibration Normalization FAM-ROX performed on	01-05-2024
Calibration Normalization VIC-ROX is expired	No
Calibration Normalization VIC-ROX performed on	01-08-2024
Calibration Pure Dye FAM is expired	No
Calibration Pure Dye FAM performed on	01-05-2024
Calibration Pure Dye NED is expired	No
Calibration Pure Dye NED performed on	01-08-2024
Calibration Pure Dye ROX is expired	No
Calibration Pure Dye ROX performed on	01-05-2024
Calibration Pure Dye SYBR is expired	No
Calibration Pure Dye SYBR performed on	01-05-2024
Calibration Pure Dye TAMRA is expired	No
Calibration Pure Dye TAMRA performed on	01-08-2024
Calibration Pure Dye VIC is expired	No
Calibration Pure Dye VIC performed on	01-08-2024
Calibration ROI is expired	No
Calibration ROI performed on	01-05-2024
Calibration Uniformity is expired	No
Calibration Uniformity performed on	01-05-2024
Chemistry	SYBR_GREEN
Date Created	2024-03-11 14:35:10 PM CET
Experiment Barcode
Experiment Comment
Experiment File Name	E:\2024-03-11 143506.eds
Experiment Name	2024-03-11 143506
Experiment Run End Time	2024-03-11 18:24:19 PM CET
Experiment Type	Comparative Cт (ΔΔCт)
Instrument Name	278863136
Instrument Serial Number	278863136
Instrument Type	QuantStudio(TM) 6 Flex System
Passive Reference	ROX
Quantification Cycle Method	Ct
Signal Smoothing On	true
Stage/ Cycle where Analysis is performed	Stage 2, Step 2
User Name
Well	Well Position	Omit	Sample Name	Target Name	Task	Reporter	Quencher	Quantity	Quantity Mean	Quantity SD	RQ	RQ Min	RQ Max	CT	Ct Mean	Ct SD	Delta Ct	Delta Ct Mean	Delta Ct SE	Delta Delta Ct	Automatic Ct Threshold	Tm1	Ct Threshold	Tm2	Automatic Baseline	Tm3	Baseline Start	Baseline End	Comments	HIGHSD	NOAMP	NOISE	EXPFAIL	THOLDFAIL	PRFLOW	PRFDROP	MTP
2	A2	FALSE	D0 1	DMD	UNKNOWN	SYBR	None				1	0.649114	1.54056	26.2126	26.6352	0.374001		0.306557	0.224552	0	TRUE	81.7404	0.334639		TRUE		1	40		N	N	N	N	N	N	N	N
3	A3	FALSE	D0 2	DMD	UNKNOWN	SYBR	None				0.912656	0.67789	1.22873	26.6589	26.5796	0.07872		0.438413	0.154522	0.131856	TRUE	81.7404	0.334639		TRUE		1	40		N	N	N	N	N	N	N	N
4	A4	FALSE	D0 3	DMD	UNKNOWN	SYBR	None				0.0307084	0.0200332	0.0470723	30.2236	30.4139	0.374395		5.33178	0.221954	5.02522	TRUE	81.7404	0.334639		TRUE		1	40		N	N	N	N	N	N	N	N
5	A5	FALSE	D3 1	DMD	UNKNOWN	SYBR	None				0.365228	0.259007	0.515013	28.4616	28.1824	0.244899		1.75969	0.178577	1.45313	TRUE	81.7404	0.334639		TRUE		1	40		N	N	N	N	N	N	N	N
6	A6	FALSE	D3 2	DMD	UNKNOWN	SYBR	None				0.0970819	0.0790618	0.119209	29.0145	28.9262	0.0893096		3.67121	0.106691	3.36465	TRUE	81.7404	0.334639		TRUE		1	40		N	N	N	N	N	N	N	N
7	A7	FALSE	D3 3	DMD	UNKNOWN	SYBR	None				0.288559	0.253767	0.328122	28.9349	29.0208	0.10463		2.09962	0.0667633	1.79306	TRUE	81.7404	0.334639		TRUE		1	40		N	N	N	N	N	N	N	N
8	A8	FALSE	D6 1	DMD	UNKNOWN	SYBR	None				686.84			28.0299	27.9291	0.11471		-9.11727		-9.42383	TRUE	81.8721	0.334639		TRUE		1	40		N	N	N	N	N	N	N	N
9	A9	FALSE	D6 2	DMD	UNKNOWN	SYBR	None				221.126	65.9809	741.073	29.1993	29.0974	0.197459		-7.48217	0.548241	-7.78872	TRUE	81.8721	0.334639		TRUE		1	40		N	N	N	N	N	N	N	N
10	A10	FALSE	D6 3	DMD	UNKNOWN	SYBR	None				229.845	180.786	292.217	29.33	29.4899	0.184346		-7.53796	0.108841	-7.84452	TRUE	81.8721	0.334639		TRUE		1	40		N	N	N	N	N	N	N	N
11	A11	FALSE	D12 1	DMD	UNKNOWN	SYBR	None				87.9202	61.8433	124.993	25.6734	25.7608	0.084874		-6.15157	0.182816	-6.45812	TRUE	82.0038	0.334639		TRUE		1	40		N	N	N	N	N	N	N	N
12	A12	FALSE	D12 2	DMD	UNKNOWN	SYBR	None				77.0675	66.4635	89.3633	25.8095	25.7567	0.107582		-5.96149	0.0769184	-6.26805	TRUE	82.0038	0.334639		TRUE		1	40		N	N	N	N	N	N	N	N
13	A13	FALSE	D12 3	DMD	UNKNOWN	SYBR	None				74.2384	63.6547	86.5817	24.9827	25.0594	0.134933		-5.90754	0.0799213	-6.21409	TRUE	82.0038	0.334639		TRUE		1	40		N	N	N	N	N	N	N	N
14	A14	FALSE	NTC	DMD	UNKNOWN	SYBR	None				0.814306			34.6578	34.57	0.76127		0.602914		0.296357	TRUE	82.0038	0.334639		TRUE		1	40		Y	N	N	N	N	N	N	N
16	A16	FALSE	D0 1	MYH1	UNKNOWN	SYBR	None							Undetermined							TRUE	64.3584	0.516711	71.0742	TRUE	88.9829	1	40		N	N	N	Y	N	N	N	Y
17	A17	FALSE	D0 2	MYH1	UNKNOWN	SYBR	None							Undetermined							TRUE	64.3584	0.516711	73.1811	TRUE		1	40		N	N	N	Y	N	N	N	Y
18	A18	FALSE	D0 3	MYH1	UNKNOWN	SYBR	None							Undetermined							TRUE	64.3584	0.516711		TRUE		1	40		N	N	N	Y	N	N	N	N
19	A19	FALSE	D3 1	MYH1	UNKNOWN	SYBR	None							37.0818	37.0818			10.6592			TRUE	83.0572	0.516711		TRUE		1	40		N	N	N	N	N	N	N	N
20	A20	FALSE	D3 2	MYH1	UNKNOWN	SYBR	None							Undetermined							TRUE	64.0951	0.516711	88.5879	TRUE		1	40		N	N	N	Y	N	N	N	Y
21	A21	FALSE	D3 3	MYH1	UNKNOWN	SYBR	None							37.4522	37.4522			10.531			TRUE	83.0572	0.516711		TRUE		1	40		N	N	N	N	N	N	N	N
26	B2	FALSE	D0 1	DMD	UNKNOWN	SYBR	None				1	0.649114	1.54056	26.9233	26.6352	0.374001		0.306557	0.224552	0	TRUE	81.7404	0.334639		TRUE		1	40		N	N	N	N	N	N	N	N
27	B3	FALSE	D0 2	DMD	UNKNOWN	SYBR	None				0.912656	0.67789	1.22873	26.5015	26.5796	0.07872		0.438413	0.154522	0.131856	TRUE	81.7404	0.334639		TRUE		1	40		N	N	N	N	N	N	N	N
28	B4	FALSE	D0 3	DMD	UNKNOWN	SYBR	None				0.0307084	0.0200332	0.0470723	30.8453	30.4139	0.374395		5.33178	0.221954	5.02522	TRUE	81.7404	0.334639		TRUE		1	40		N	N	N	N	N	N	N	N
29	B5	FALSE	D3 1	DMD	UNKNOWN	SYBR	None				0.365228	0.259007	0.515013	28.004	28.1824	0.244899		1.75969	0.178577	1.45313	TRUE	81.7404	0.334639		TRUE		1	40		N	N	N	N	N	N	N	N
30	B6	FALSE	D3 2	DMD	UNKNOWN	SYBR	None				0.0970819	0.0790618	0.119209	28.9282	28.9262	0.0893096		3.67121	0.106691	3.36465	TRUE	81.7404	0.334639		TRUE		1	40		N	N	N	N	N	N	N	N
31	B7	FALSE	D3 3	DMD	UNKNOWN	SYBR	None				0.288559	0.253767	0.328122	28.9901	29.0208	0.10463		2.09962	0.0667633	1.79306	TRUE	81.7404	0.334639		TRUE		1	40		N	N	N	N	N	N	N	N
32	B8	FALSE	D6 1	DMD	UNKNOWN	SYBR	None				686.84			27.8043	27.9291	0.11471		-9.11727		-9.42383	TRUE	81.8721	0.334639		TRUE		1	40		N	N	N	N	N	N	N	N
33	B9	FALSE	D6 2	DMD	UNKNOWN	SYBR	None				221.126	65.9809	741.073	29.2231	29.0974	0.197459		-7.48217	0.548241	-7.78872	TRUE	81.8721	0.334639		TRUE		1	40		N	N	N	N	N	N	N	N
34	B10	FALSE	D6 3	DMD	UNKNOWN	SYBR	None				229.845	180.786	292.217	29.4481	29.4899	0.184346		-7.53796	0.108841	-7.84452	TRUE	81.8721	0.334639		TRUE		1	40		N	N	N	N	N	N	N	N
35	B11	FALSE	D12 1	DMD	UNKNOWN	SYBR	None				87.9202	61.8433	124.993	25.8429	25.7608	0.084874		-6.15157	0.182816	-6.45812	TRUE	82.0038	0.334639		TRUE		1	40		N	N	N	N	N	N	N	N
36	B12	FALSE	D12 2	DMD	UNKNOWN	SYBR	None				77.0675	66.4635	89.3633	25.6329	25.7567	0.107582		-5.96149	0.0769184	-6.26805	TRUE	82.0038	0.334639		TRUE		1	40		N	N	N	N	N	N	N	N
37	B13	FALSE	D12 3	DMD	UNKNOWN	SYBR	None				74.2384	63.6547	86.5817	25.2152	25.0594	0.134933		-5.90754	0.0799213	-6.21409	TRUE	82.0038	0.334639		TRUE		1	40		N	N	N	N	N	N	N	N
38	B14	FALSE	NTC	DMD	UNKNOWN	SYBR	None				0.814306			33.7687	34.57	0.76127		0.602914		0.296357	TRUE	82.0038	0.334639		TRUE		1	40		Y	N	N	N	N	N	N	N
40	B16	FALSE	D0 1	MYH1	UNKNOWN	SYBR	None							Undetermined							TRUE	64.4901	0.516711	72.391	TRUE		1	40		N	N	N	Y	N	N	N	Y
41	B17	FALSE	D0 2	MYH1	UNKNOWN	SYBR	None							Undetermined							TRUE	64.3584	0.516711	89.773	TRUE		1	40		N	N	N	Y	N	N	N	Y
42	B18	FALSE	D0 3	MYH1	UNKNOWN	SYBR	None							Undetermined							TRUE	64.4901	0.516711	71.8643	TRUE		1	40		N	N	N	Y	N	N	N	Y
43	B19	FALSE	D3 1	MYH1	UNKNOWN	SYBR	None							Undetermined	37.0818						TRUE	64.2268	0.516711		TRUE		1	40		N	N	N	Y	N	N	N	N
44	B20	FALSE	D3 2	MYH1	UNKNOWN	SYBR	None							Undetermined							TRUE	64.2268	0.516711		TRUE		1	40		N	N	N	Y	N	N	N	N
45	B21	FALSE	D3 3	MYH1	UNKNOWN	SYBR	None							Undetermined	37.4522						TRUE	64.3584	0.516711	82.2672	TRUE	71.6009	1	40		N	N	N	Y	N	N	N	Y
50	C2	FALSE	D0 1	DMD	UNKNOWN	SYBR	None				1	0.649114	1.54056	26.7699	26.6352	0.374001		0.306557	0.224552	0	TRUE	81.7404	0.334639		TRUE		1	40		N	N	N	N	N	N	N	N
51	C3	FALSE	D0 2	DMD	UNKNOWN	SYBR	None				0.912656	0.67789	1.22873	26.5783	26.5796	0.07872		0.438413	0.154522	0.131856	TRUE	81.7404	0.334639		TRUE		1	40		N	N	N	N	N	N	N	N
52	C4	FALSE	D0 3	DMD	UNKNOWN	SYBR	None				0.0307084	0.0200332	0.0470723	30.173	30.4139	0.374395		5.33178	0.221954	5.02522	TRUE	81.7404	0.334639		TRUE		1	40		N	N	N	N	N	N	N	N
53	C5	FALSE	D3 1	DMD	UNKNOWN	SYBR	None				0.365228	0.259007	0.515013	28.0815	28.1824	0.244899		1.75969	0.178577	1.45313	TRUE	81.7404	0.334639		TRUE		1	40		N	N	N	N	N	N	N	N
54	C6	FALSE	D3 2	DMD	UNKNOWN	SYBR	None				0.0970819	0.0790618	0.119209	28.8359	28.9262	0.0893096		3.67121	0.106691	3.36465	TRUE	81.7404	0.334639		TRUE		1	40		N	N	N	N	N	N	N	N
55	C7	FALSE	D3 3	DMD	UNKNOWN	SYBR	None				0.288559	0.253767	0.328122	29.1373	29.0208	0.10463		2.09962	0.0667633	1.79306	TRUE	81.7404	0.334639		TRUE		1	40		N	N	N	N	N	N	N	N
56	C8	FALSE	D6 1	DMD	UNKNOWN	SYBR	None				686.84			27.9529	27.9291	0.11471		-9.11727		-9.42383	TRUE	81.8721	0.334639		TRUE		1	40		N	N	N	N	N	N	N	N
57	C9	FALSE	D6 2	DMD	UNKNOWN	SYBR	None				221.126	65.9809	741.073	28.8698	29.0974	0.197459		-7.48217	0.548241	-7.78872	TRUE	81.8721	0.334639		TRUE		1	40		N	N	N	N	N	N	N	N
58	C10	FALSE	D6 3	DMD	UNKNOWN	SYBR	None				229.845	180.786	292.217	29.6915	29.4899	0.184346		-7.53796	0.108841	-7.84452	TRUE	81.8721	0.334639		TRUE		1	40		N	N	N	N	N	N	N	N
59	C11	FALSE	D12 1	DMD	UNKNOWN	SYBR	None				87.9202	61.8433	124.993	25.7662	25.7608	0.084874		-6.15157	0.182816	-6.45812	TRUE	82.0038	0.334639		TRUE		1	40		N	N	N	N	N	N	N	N
60	C12	FALSE	D12 2	DMD	UNKNOWN	SYBR	None				77.0675	66.4635	89.3633	25.8277	25.7567	0.107582		-5.96149	0.0769184	-6.26805	TRUE	81.8721	0.334639		TRUE		1	40		N	N	N	N	N	N	N	N
61	C13	FALSE	D12 3	DMD	UNKNOWN	SYBR	None				74.2384	63.6547	86.5817	24.9803	25.0594	0.134933		-5.90754	0.0799213	-6.21409	TRUE	81.8721	0.334639		TRUE		1	40		N	N	N	N	N	N	N	N
62	C14	FALSE	NTC	DMD	UNKNOWN	SYBR	None				0.814306			35.2836	34.57	0.76127		0.602914		0.296357	TRUE	82.0038	0.334639		TRUE		1	40		Y	N	N	N	N	N	N	N
64	C16	FALSE	D0 1	MYH1	UNKNOWN	SYBR	None							Undetermined							TRUE	64.4901	0.516711	84.9008	TRUE	80.8187	1	40		N	N	N	Y	N	N	N	Y
65	C17	FALSE	D0 2	MYH1	UNKNOWN	SYBR	None							Undetermined							TRUE	64.7535	0.516711	72.7861	TRUE	84.7691	1	40		N	N	N	Y	N	N	N	Y
66	C18	FALSE	D0 3	MYH1	UNKNOWN	SYBR	None							Undetermined							TRUE	64.6218	0.516711	84.7691	TRUE		1	40		N	N	N	Y	N	N	N	Y
67	C19	FALSE	D3 1	MYH1	UNKNOWN	SYBR	None							Undetermined	37.0818						TRUE	64.3584	0.516711	84.7691	TRUE	67.7822	1	40		N	N	N	Y	N	N	N	Y
68	C20	FALSE	D3 2	MYH1	UNKNOWN	SYBR	None							Undetermined							TRUE	64.4901	0.516711	84.5057	TRUE	71.6009	1	40		N	N	N	Y	N	N	N	Y
69	C21	FALSE	D3 3	MYH1	UNKNOWN	SYBR	None							Undetermined	37.4522						TRUE	64.2268	0.516711	84.2424	TRUE	68.4406	1	40		N	N	N	Y	N	N	N	Y
74	D2	FALSE	D0 1	UTRN	UNKNOWN	SYBR	None				1	0.770325	1.29815	31.2558	31.2577	0.209192		4.92907	0.135591	0	TRUE	84.5057	0.441425		TRUE		1	40		N	N	N	N	N	N	N	N
75	D3	FALSE	D0 2	UTRN	UNKNOWN	SYBR	None				0.952313	0.695456	1.30404	31.2035	31.1407	0.120815		4.99956	0.16333	0.0704918	TRUE	84.5057	0.441425		TRUE		1	40		N	N	N	N	N	N	N	N
77	D5	FALSE	D3 1	UTRN	UNKNOWN	SYBR	None				4.5288	3.44438	5.95465	29.131	29.1726	0.158087		2.74994	0.142227	-2.17913	TRUE	84.5057	0.441425		TRUE		1	40		N	N	N	N	N	N	N	N
78	D6	FALSE	D3 2	UTRN	UNKNOWN	SYBR	None				0.750328	0.42442	1.3265	30.184	30.5985	0.486626		5.34348	0.296073	0.414406	TRUE	84.5057	0.441425		TRUE		1	40		N	N	N	N	N	N	N	N
79	D7	FALSE	D3 3	UTRN	UNKNOWN	SYBR	None				1.06294	0.922455	1.22482	31.8954	31.7622	0.117694		4.84101	0.0736581	-0.0880578	TRUE	84.5057	0.441425		TRUE		1	40		N	N	N	N	N	N	N	N
81	D9	FALSE	D6 2	UTRN	UNKNOWN	SYBR	None				1157.98	321.243	4174.18	31.7542	31.3312	0.388498		-5.24833	0.581276	-10.1774	TRUE	84.5057	0.441425		TRUE		1	40		N	N	N	N	N	N	N	N
82	D10	FALSE	D6 3	UTRN	UNKNOWN	SYBR	None				1596.17	858.204	2968.72	30.808	31.3165	0.485628		-5.71133	0.281301	-10.6404	TRUE	84.5057	0.441425		TRUE		1	40		N	N	N	N	N	N	N	N
83	D11	FALSE	D12 1	UTRN	UNKNOWN	SYBR	None				1468.03	997.855	2159.75	26.1769	26.3218	0.166348		-5.59059	0.200609	-10.5197	TRUE	84.6374	0.441425		TRUE		1	40		N	N	N	N	N	N	N	N
84	D12	FALSE	D12 2	UTRN	UNKNOWN	SYBR	None				1662.55	1347.61	2051.09	25.7551	25.9481	0.171909		-5.77011	0.10913	-10.6992	TRUE	84.6374	0.441425		TRUE		1	40		N	N	N	N	N	N	N	N
85	D13	FALSE	D12 3	UTRN	UNKNOWN	SYBR	None				1566.97	1472.85	1667.1	25.2686	25.2822	0.0463968		-5.68469	0.0321872	-10.6138	TRUE	84.6374	0.441425		TRUE		1	40		N	N	N	N	N	N	N	N
86	D14	FALSE	NTC	UTRN	UNKNOWN	SYBR	None							Undetermined							TRUE	64.3584	0.441425	81.8721	TRUE	84.5057	1	40		N	Y	N	Y	N	N	N	Y
88	D16	FALSE	D0 1	RPLP0	UNKNOWN	SYBR	None							26.4421	26.3287	0.10674					TRUE	84.9008	0.488241		TRUE		1	40		N	N	N	N	N	N	N	N
89	D17	FALSE	D0 2	RPLP0	UNKNOWN	SYBR	None							26.0567	26.1412	0.255801					TRUE	84.9008	0.488241		TRUE		1	40		N	N	N	N	N	N	N	N
90	D18	FALSE	D0 3	RPLP0	UNKNOWN	SYBR	None							25.0111	25.0822	0.0872905					TRUE	84.9008	0.488241		TRUE		1	40		N	N	N	N	N	N	N	N
91	D19	FALSE	D3 1	RPLP0	UNKNOWN	SYBR	None							26.3144	26.4227	0.188929					TRUE	84.9008	0.488241		TRUE		1	40		N	N	N	N	N	N	N	N
92	D20	FALSE	D3 2	RPLP0	UNKNOWN	SYBR	None							25.3302	25.255	0.161779					TRUE	84.9008	0.488241		TRUE		1	40		N	N	N	N	N	N	N	N
93	D21	FALSE	D3 3	RPLP0	UNKNOWN	SYBR	None							26.8718	26.9212	0.0492405					TRUE	84.9008	0.488241		TRUE		1	40		N	N	N	N	N	N	N	N
98	E2	FALSE	D0 1	UTRN	UNKNOWN	SYBR	None				1	0.770325	1.29815	31.4679	31.2577	0.209192		4.92907	0.135591	0	TRUE	84.5057	0.441425		TRUE		1	40		N	N	N	N	N	N	N	N
99	E3	FALSE	D0 2	UTRN	UNKNOWN	SYBR	None				0.952313	0.695456	1.30404	31.2173	31.1407	0.120815		4.99956	0.16333	0.0704918	TRUE	84.5057	0.441425		TRUE		1	40		N	N	N	N	N	N	N	N
100	E4	FALSE	D0 3	UTRN	UNKNOWN	SYBR	None				0.268753	0.221875	0.325537	31.9777	31.9069	0.100107		6.82472	0.0868942	1.89564	TRUE	84.5057	0.441425		TRUE		1	40		N	N	N	N	N	N	N	N
101	E5	FALSE	D3 1	UTRN	UNKNOWN	SYBR	None				4.5288	3.44438	5.95465	29.3473	29.1726	0.158087		2.74994	0.142227	-2.17913	TRUE	84.5057	0.441425		TRUE		1	40		N	N	N	N	N	N	N	N
102	E6	FALSE	D3 2	UTRN	UNKNOWN	SYBR	None				0.750328	0.42442	1.3265	31.1343	30.5985	0.486626		5.34348	0.296073	0.414406	TRUE	84.5057	0.441425		TRUE		1	40		N	N	N	N	N	N	N	N
103	E7	FALSE	D3 3	UTRN	UNKNOWN	SYBR	None				1.06294	0.922455	1.22482	31.719	31.7622	0.117694		4.84101	0.0736581	-0.0880578	TRUE	84.5057	0.441425		TRUE		1	40		N	N	N	N	N	N	N	N
104	E8	FALSE	D6 1	UTRN	UNKNOWN	SYBR	None				763.225			32.2005	32.3994	0.281306		-4.64689		-9.57596	TRUE	84.5057	0.441425		TRUE		1	40		N	N	N	N	N	N	N	N
105	E9	FALSE	D6 2	UTRN	UNKNOWN	SYBR	None				1157.98	321.243	4174.18	31.2491	31.3312	0.388498		-5.24833	0.581276	-10.1774	TRUE	84.5057	0.441425		TRUE		1	40		N	N	N	N	N	N	N	N
106	E10	FALSE	D6 3	UTRN	UNKNOWN	SYBR	None				1596.17	858.204	2968.72	31.3661	31.3165	0.485628		-5.71133	0.281301	-10.6404	TRUE	84.6374	0.441425		TRUE		1	40		N	N	N	N	N	N	N	N
107	E11	FALSE	D12 1	UTRN	UNKNOWN	SYBR	None				1468.03	997.855	2159.75	26.285	26.3218	0.166348		-5.59059	0.200609	-10.5197	TRUE	84.6374	0.441425		TRUE		1	40		N	N	N	N	N	N	N	N
108	E12	FALSE	D12 2	UTRN	UNKNOWN	SYBR	None				1662.55	1347.61	2051.09	26.0043	25.9481	0.171909		-5.77011	0.10913	-10.6992	TRUE	84.6374	0.441425		TRUE		1	40		N	N	N	N	N	N	N	N
109	E13	FALSE	D12 3	UTRN	UNKNOWN	SYBR	None				1566.97	1472.85	1667.1	25.3339	25.2822	0.0463968		-5.68469	0.0321872	-10.6138	TRUE	84.6374	0.441425		TRUE		1	40		N	N	N	N	N	N	N	N
110	E14	FALSE	NTC	UTRN	UNKNOWN	SYBR	None							Undetermined							TRUE	84.6374	0.441425	64.3584	TRUE		1	40		N	Y	N	Y	N	N	N	Y
112	E16	FALSE	D0 1	RPLP0	UNKNOWN	SYBR	None							26.2302	26.3287	0.10674					TRUE	84.9008	0.488241		TRUE		1	40		N	N	N	N	N	N	N	N
113	E17	FALSE	D0 2	RPLP0	UNKNOWN	SYBR	None							25.9383	26.1412	0.255801					TRUE	84.9008	0.488241		TRUE		1	40		N	N	N	N	N	N	N	N
114	E18	FALSE	D0 3	RPLP0	UNKNOWN	SYBR	None							25.1796	25.0822	0.0872905					TRUE	84.9008	0.488241		TRUE		1	40		N	N	N	N	N	N	N	N
115	E19	FALSE	D3 1	RPLP0	UNKNOWN	SYBR	None							26.6408	26.4227	0.188929					TRUE	84.9008	0.488241		TRUE		1	40		N	N	N	N	N	N	N	N
116	E20	FALSE	D3 2	RPLP0	UNKNOWN	SYBR	None							25.0693	25.255	0.161779					TRUE	84.9008	0.488241		TRUE		1	40		N	N	N	N	N	N	N	N
117	E21	FALSE	D3 3	RPLP0	UNKNOWN	SYBR	None							26.9703	26.9212	0.0492405					TRUE	84.9008	0.488241		TRUE		1	40		N	N	N	N	N	N	N	N
122	F2	FALSE	D0 1	UTRN	UNKNOWN	SYBR	None				1	0.770325	1.29815	31.0495	31.2577	0.209192		4.92907	0.135591	0	TRUE	84.5057	0.441425		TRUE		1	40		N	N	N	N	N	N	N	N
123	F3	FALSE	D0 2	UTRN	UNKNOWN	SYBR	None				0.952313	0.695456	1.30404	31.0015	31.1407	0.120815		4.99956	0.16333	0.0704918	TRUE	84.5057	0.441425		TRUE		1	40		N	N	N	N	N	N	N	N
124	F4	FALSE	D0 3	UTRN	UNKNOWN	SYBR	None				0.268753	0.221875	0.325537	31.8361	31.9069	0.100107		6.82472	0.0868942	1.89564	TRUE	84.5057	0.441425		TRUE		1	40		N	N	N	N	N	N	N	N
125	F5	FALSE	D3 1	UTRN	UNKNOWN	SYBR	None				4.5288	3.44438	5.95465	29.0395	29.1726	0.158087		2.74994	0.142227	-2.17913	TRUE	84.5057	0.441425		TRUE		1	40		N	N	N	N	N	N	N	N
126	F6	FALSE	D3 2	UTRN	UNKNOWN	SYBR	None				0.750328	0.42442	1.3265	30.4772	30.5985	0.486626		5.34348	0.296073	0.414406	TRUE	84.5057	0.441425		TRUE		1	40		N	N	N	N	N	N	N	N
127	F7	FALSE	D3 3	UTRN	UNKNOWN	SYBR	None				1.06294	0.922455	1.22482	31.6722	31.7622	0.117694		4.84101	0.0736581	-0.0880578	TRUE	84.5057	0.441425		TRUE		1	40		N	N	N	N	N	N	N	N
128	F8	FALSE	D6 1	UTRN	UNKNOWN	SYBR	None				763.225			32.5984	32.3994	0.281306		-4.64689		-9.57596	TRUE	84.5057	0.441425		TRUE		1	40		N	N	N	N	N	N	N	N
129	F9	FALSE	D6 2	UTRN	UNKNOWN	SYBR	None				1157.98	321.243	4174.18	30.9903	31.3312	0.388498		-5.24833	0.581276	-10.1774	TRUE	84.5057	0.441425		TRUE		1	40		N	N	N	N	N	N	N	N
130	F10	FALSE	D6 3	UTRN	UNKNOWN	SYBR	None				1596.17	858.204	2968.72	31.7754	31.3165	0.485628		-5.71133	0.281301	-10.6404	TRUE	84.6374	0.441425		TRUE		1	40		N	N	N	N	N	N	N	N
131	F11	FALSE	D12 1	UTRN	UNKNOWN	SYBR	None				1468.03	997.855	2159.75	26.5035	26.3218	0.166348		-5.59059	0.200609	-10.5197	TRUE	84.6374	0.441425		TRUE		1	40		N	N	N	N	N	N	N	N
132	F12	FALSE	D12 2	UTRN	UNKNOWN	SYBR	None				1662.55	1347.61	2051.09	26.0849	25.9481	0.171909		-5.77011	0.10913	-10.6992	TRUE	84.6374	0.441425		TRUE		1	40		N	N	N	N	N	N	N	N
133	F13	FALSE	D12 3	UTRN	UNKNOWN	SYBR	None				1566.97	1472.85	1667.1	25.2442	25.2822	0.0463968		-5.68469	0.0321872	-10.6138	TRUE	84.6374	0.441425		TRUE		1	40		N	N	N	N	N	N	N	N
134	F14	FALSE	NTC	UTRN	UNKNOWN	SYBR	None							Undetermined							TRUE	84.7691	0.441425	64.3584	TRUE	88.8512	1	40		N	Y	N	Y	N	N	N	Y
136	F16	FALSE	D0 1	RPLP0	UNKNOWN	SYBR	None							26.3137	26.3287	0.10674					TRUE	84.9008	0.488241		TRUE		1	40		N	N	N	N	N	N	N	N
137	F17	FALSE	D0 2	RPLP0	UNKNOWN	SYBR	None							26.4285	26.1412	0.255801					TRUE	84.9008	0.488241		TRUE		1	40		N	N	N	N	N	N	N	N
138	F18	FALSE	D0 3	RPLP0	UNKNOWN	SYBR	None							25.0557	25.0822	0.0872905					TRUE	84.9008	0.488241		TRUE		1	40		N	N	N	N	N	N	N	N
139	F19	FALSE	D3 1	RPLP0	UNKNOWN	SYBR	None							26.3128	26.4227	0.188929					TRUE	84.9008	0.488241		TRUE		1	40		N	N	N	N	N	N	N	N
140	F20	FALSE	D3 2	RPLP0	UNKNOWN	SYBR	None							25.3655	25.255	0.161779					TRUE	84.9008	0.488241		TRUE		1	40		N	N	N	N	N	N	N	N
141	F21	FALSE	D3 3	RPLP0	UNKNOWN	SYBR	None							26.9214	26.9212	0.0492405					TRUE	84.9008	0.488241		TRUE		1	40		N	N	N	N	N	N	N	N
146	G2	FALSE	D0 1	PAX	UNKNOWN	SYBR	None							Undetermined							TRUE	64.0951	0.04	71.6009	TRUE	84.5057	1	40		N	N	N	Y	Y	N	N	Y
147	G3	FALSE	D0 2	PAX	UNKNOWN	SYBR	None							Undetermined							TRUE	84.3741	0.04	64.3584	TRUE	89.5097	1	40		N	N	N	Y	Y	N	N	Y
148	G4	FALSE	D0 3	PAX	UNKNOWN	SYBR	None							Undetermined	36.6055						TRUE	84.2424	0.04	64.0951	TRUE	91.0898	1	40		N	N	N	Y	Y	N	N	Y
149	G5	FALSE	D3 1	PAX	UNKNOWN	SYBR	None							Undetermined							TRUE	84.3741	0.04	63.9634	TRUE	72.7861	1	40		N	N	N	Y	Y	N	N	Y
150	G6	FALSE	D3 2	PAX	UNKNOWN	SYBR	None							Undetermined							TRUE	84.2424	0.04	64.3584	TRUE	73.4445	1	40		N	N	N	Y	Y	N	N	Y
151	G7	FALSE	D3 3	PAX	UNKNOWN	SYBR	None							Undetermined							TRUE	84.3741	0.04	63.9634	TRUE	73.5762	1	40		N	N	N	Y	Y	N	N	Y
152	G8	FALSE	D6 1	PAX	UNKNOWN	SYBR	None							Undetermined	35.5794						TRUE	84.5057	0.04	64.2268	TRUE	89.2463	1	40		N	N	N	Y	Y	N	N	Y
153	G9	FALSE	D6 2	PAX	UNKNOWN	SYBR	None							Undetermined							TRUE	84.3741	0.04	63.9634	TRUE		1	40		N	N	N	Y	Y	N	N	Y
154	G10	FALSE	D6 3	PAX	UNKNOWN	SYBR	None							Undetermined							TRUE	84.5057	0.04	73.1811	TRUE	64.7535	1	40		N	N	N	Y	Y	N	N	Y
155	G11	FALSE	D12 1	PAX	UNKNOWN	SYBR	None							Undetermined							TRUE	84.6374	0.04	65.0168	TRUE	68.5723	1	40		N	N	N	Y	Y	N	N	Y
156	G12	FALSE	D12 2	PAX	UNKNOWN	SYBR	None							27.8387	30.4893	3.74856		-1.22888	2.65102		TRUE	84.6374	0.04	80.9503	TRUE		1	40		Y	N	N	N	Y	N	N	Y
157	G13	FALSE	D12 3	PAX	UNKNOWN	SYBR	None							Undetermined							TRUE	84.6374	0.04	64.7535	TRUE	74.1029	1	40		N	N	N	Y	Y	N	N	Y
158	G14	FALSE	NTC	PAX	UNKNOWN	SYBR	None							Undetermined							TRUE	84.9008	0.04	64.3584	TRUE	89.1146	1	40		N	Y	N	Y	Y	N	N	Y
160	G16	FALSE	D6 1	MYH1	UNKNOWN	SYBR	None							27.7973	27.6046	0.183138		-9.44176			TRUE	84.9008	0.516711		TRUE		1	40		N	N	N	N	N	N	N	N
161	G17	FALSE	D6 2	MYH1	UNKNOWN	SYBR	None							27.2346	26.9055	0.285689		-9.67404	0.56105		TRUE	84.9008	0.516711		TRUE		1	40		N	N	N	N	N	N	N	N
162	G18	FALSE	D6 3	MYH1	UNKNOWN	SYBR	None							27.4647	27.5672	0.0949512		-9.46058	0.0593609		TRUE	84.9008	0.516711		TRUE		1	40		N	N	N	N	N	N	N	N
163	G19	FALSE	D12 1	MYH1	UNKNOWN	SYBR	None							22.5268	22.576	0.0651744		-9.33642	0.180101		TRUE	85.0325	0.516711		TRUE		1	40		N	N	N	N	N	N	N	N
164	G20	FALSE	D12 2	MYH1	UNKNOWN	SYBR	None							21.3905	21.2697	0.461617		-10.4485	0.270349		TRUE	85.0325	0.516711		TRUE		1	40		N	N	N	N	N	N	N	N
165	G21	FALSE	D12 3	MYH1	UNKNOWN	SYBR	None							20.8569	21.0086	0.167489		-9.95834	0.0983325		TRUE	85.0325	0.516711		TRUE		1	40		N	N	N	N	N	N	N	N
166	G22	FALSE	NTC	MYH1	UNKNOWN	SYBR	None							Undetermined							TRUE	84.6374	0.516711	89.378	TRUE	69.494	1	40		N	Y	N	Y	N	N	N	Y
170	H2	FALSE	D0 1	PAX	UNKNOWN	SYBR	None							Undetermined							TRUE	64.3584	0.04	88.0611	TRUE		1	40		N	N	N	Y	Y	N	N	Y
171	H3	FALSE	D0 2	PAX	UNKNOWN	SYBR	None							Undetermined							TRUE	64.4901	0.04	90.6948	TRUE	69.3623	1	40		N	N	N	Y	Y	N	N	Y
172	H4	FALSE	D0 3	PAX	UNKNOWN	SYBR	None							Undetermined	36.6055						TRUE	64.2268	0.04	87.7978	TRUE	84.2424	1	40		N	N	N	Y	Y	N	N	Y
173	H5	FALSE	D3 1	PAX	UNKNOWN	SYBR	None							Undetermined							TRUE	63.8317	0.04	88.8512	TRUE	84.2424	1	40		N	N	N	Y	Y	N	N	Y
174	H6	FALSE	D3 2	PAX	UNKNOWN	SYBR	None							Undetermined							TRUE	64.3584	0.04	73.7078	TRUE	68.1772	1	40		N	N	N	Y	Y	N	N	Y
175	H7	FALSE	D3 3	PAX	UNKNOWN	SYBR	None							Undetermined							TRUE	63.9634	0.04	88.7196	TRUE	70.5475	1	40		N	N	N	Y	Y	N	N	Y
176	H8	FALSE	D6 1	PAX	UNKNOWN	SYBR	None							Undetermined	35.5794						TRUE	64.4901	0.04	84.5057	TRUE	88.0611	1	40		N	N	N	Y	Y	N	N	Y
177	H9	FALSE	D6 2	PAX	UNKNOWN	SYBR	None							Undetermined							TRUE	72.1277	0.04	64.4901	TRUE	83.8473	1	40		N	N	N	Y	Y	N	N	Y
178	H10	FALSE	D6 3	PAX	UNKNOWN	SYBR	None							Undetermined							TRUE	64.4901	0.04	84.2424	TRUE	73.1811	1	40		N	N	N	Y	Y	N	N	Y
179	H11	FALSE	D12 1	PAX	UNKNOWN	SYBR	None							Undetermined							TRUE	65.0168	0.04	68.5723	TRUE	82.1355	1	40		N	N	N	Y	Y	N	N	Y
180	H12	FALSE	D12 2	PAX	UNKNOWN	SYBR	None							33.1399	30.4893	3.74856		-1.22888	2.65102		TRUE	85.6909	0.04		TRUE		1	40		Y	N	N	N	Y	N	N	N
181	H13	FALSE	D12 3	PAX	UNKNOWN	SYBR	None							Undetermined							TRUE	65.2802	0.04	84.3741	TRUE	71.0742	1	40		N	N	N	Y	Y	N	N	Y
182	H14	FALSE	NTC	PAX	UNKNOWN	SYBR	None							Undetermined							TRUE	64.3584	0.04	84.6374	TRUE	71.2059	1	40		N	Y	N	Y	Y	N	N	Y
184	H16	FALSE	D6 1	MYH1	UNKNOWN	SYBR	None							27.4329	27.6046	0.183138		-9.44176			TRUE	84.9008	0.516711		TRUE		1	40		N	N	N	N	N	N	N	N
185	H17	FALSE	D6 2	MYH1	UNKNOWN	SYBR	None							26.7607	26.9055	0.285689		-9.67404	0.56105		TRUE	84.9008	0.516711		TRUE		1	40		N	N	N	N	N	N	N	N
186	H18	FALSE	D6 3	MYH1	UNKNOWN	SYBR	None							27.5848	27.5672	0.0949512		-9.46058	0.0593609		TRUE	84.9008	0.516711		TRUE		1	40		N	N	N	N	N	N	N	N
187	H19	FALSE	D12 1	MYH1	UNKNOWN	SYBR	None							22.6499	22.576	0.0651744		-9.33642	0.180101		TRUE	85.0325	0.516711		TRUE		1	40		N	N	N	N	N	N	N	N
188	H20	FALSE	D12 2	MYH1	UNKNOWN	SYBR	None							20.7596	21.2697	0.461617		-10.4485	0.270349		TRUE	84.9008	0.516711		TRUE		1	40		N	N	N	N	N	N	N	N
189	H21	FALSE	D12 3	MYH1	UNKNOWN	SYBR	None							21.1883	21.0086	0.167489		-9.95834	0.0983325		TRUE	85.0325	0.516711		TRUE		1	40		N	N	N	N	N	N	N	N
190	H22	FALSE	NTC	MYH1	UNKNOWN	SYBR	None							Undetermined							TRUE	64.3584	0.516711	85.0325	TRUE	89.2463	1	40		N	Y	N	Y	N	N	N	Y
194	I2	FALSE	D0 1	PAX	UNKNOWN	SYBR	None							Undetermined							TRUE	64.3584	0.04		TRUE		1	40		N	N	N	Y	Y	N	N	N
195	I3	FALSE	D0 2	PAX	UNKNOWN	SYBR	None							Undetermined							TRUE	64.2268	0.04	90.0364	TRUE		1	40		N	N	N	Y	Y	N	N	Y
196	I4	FALSE	D0 3	PAX	UNKNOWN	SYBR	None							36.6055	36.6055			11.5234			TRUE	81.2137	0.04		TRUE		1	40		N	N	N	N	Y	N	N	N
197	I5	FALSE	D3 1	PAX	UNKNOWN	SYBR	None							Undetermined							TRUE	64.6218	0.04	89.378	TRUE		1	40		N	N	N	Y	Y	N	N	Y
198	I6	FALSE	D3 2	PAX	UNKNOWN	SYBR	None							Undetermined							TRUE	64.3584	0.04	84.5057	TRUE		1	40		N	N	N	Y	Y	N	N	Y
199	I7	FALSE	D3 3	PAX	UNKNOWN	SYBR	None							Undetermined							TRUE	64.3584	0.04	85.0325	TRUE	73.4445	1	40		N	N	N	Y	Y	N	N	Y
200	I8	FALSE	D6 1	PAX	UNKNOWN	SYBR	None							35.5794	35.5794			-1.46691			TRUE	78.7117	0.04		TRUE		1	40		N	N	N	N	Y	N	N	N
201	I9	FALSE	D6 2	PAX	UNKNOWN	SYBR	None							Undetermined							TRUE	64.2268	0.04	68.7039	TRUE	84.5057	1	40		N	N	N	Y	Y	N	N	Y
202	I10	FALSE	D6 3	PAX	UNKNOWN	SYBR	None							Undetermined							TRUE	63.9634	0.04	71.3376	TRUE	82.5305	1	40		N	N	N	Y	Y	N	N	Y
203	I11	FALSE	D12 1	PAX	UNKNOWN	SYBR	None							Undetermined							TRUE	83.584	0.04	77.9217	TRUE	65.5436	1	40		N	N	N	Y	Y	N	N	Y
204	I12	FALSE	D12 2	PAX	UNKNOWN	SYBR	None							Undetermined	30.4893	3.74856					TRUE	65.1485	0.04	89.2463	TRUE	71.2059	1	40		N	N	N	N	Y	N	N	Y
205	I13	FALSE	D12 3	PAX	UNKNOWN	SYBR	None							Undetermined							TRUE	90.2997	0.04	77.2632	TRUE	63.5683	1	40		N	N	N	Y	Y	N	N	Y
206	I14	FALSE	NTC	PAX	UNKNOWN	SYBR	None							Undetermined							TRUE	65.4119	0.04	84.7691	TRUE	88.0611	1	40		N	Y	N	Y	Y	N	N	Y
208	I16	FALSE	D6 1	MYH1	UNKNOWN	SYBR	None							27.5835	27.6046	0.183138		-9.44176			TRUE	84.9008	0.516711		TRUE		1	40		N	N	N	N	N	N	N	N
209	I17	FALSE	D6 2	MYH1	UNKNOWN	SYBR	None							26.7212	26.9055	0.285689		-9.67404	0.56105		TRUE	84.9008	0.516711		TRUE		1	40		N	N	N	N	N	N	N	N
210	I18	FALSE	D6 3	MYH1	UNKNOWN	SYBR	None							27.6522	27.5672	0.0949512		-9.46058	0.0593609		TRUE	84.9008	0.516711		TRUE		1	40		N	N	N	N	N	N	N	N
211	I19	FALSE	D12 1	MYH1	UNKNOWN	SYBR	None							22.5512	22.576	0.0651744		-9.33642	0.180101		TRUE	85.0325	0.516711		TRUE		1	40		N	N	N	N	N	N	N	N
212	I20	FALSE	D12 2	MYH1	UNKNOWN	SYBR	None							21.6588	21.2697	0.461617		-10.4485	0.270349		TRUE	85.0325	0.516711		TRUE		1	40		N	N	N	N	N	N	N	N
213	I21	FALSE	D12 3	MYH1	UNKNOWN	SYBR	None							20.9805	21.0086	0.167489		-9.95834	0.0983325		TRUE	85.0325	0.516711		TRUE		1	40		N	N	N	N	N	N	N	N
214	I22	FALSE	NTC	MYH1	UNKNOWN	SYBR	None							Undetermined							TRUE	64.6218	0.516711	84.9008	TRUE	80.5553	1	40		N	Y	N	Y	N	N	N	Y
218	J2	FALSE	D0 1	MYOD	UNKNOWN	SYBR	None				1	0.331255	3.01882	36.5286	35.6229	0.988642		9.2942	0.57411	0	TRUE	91.7482	0.071186		TRUE		1	40		Y	N	N	N	N	N	N	N
219	J3	FALSE	D0 2	MYOD	UNKNOWN	SYBR	None				0.281097	0.0138742	5.69514	38.0769	37.2662	2.69572		11.1251	1.56336	1.83086	TRUE	93.8551	0.071186	64.2268	TRUE		1	40		Y	N	N	N	N	N	N	Y
220	J4	FALSE	D0 3	MYOD	UNKNOWN	SYBR	None				2.26092	1.99468	2.5627	33.1733	33.1994	0.0370407		8.11729	0.0567969	-1.17691	TRUE	94.1185	0.071186	88.7196	TRUE		1	40		N	N	N	N	N	N	N	Y
221	J5	FALSE	D3 1	MYOD	UNKNOWN	SYBR	None				7.43688	1.77606	31.1403	34.1886	32.8222	1.27493		6.3995	0.744122	-2.8947	TRUE	94.1185	0.071186		TRUE		1	40		Y	N	N	N	N	N	N	N
222	J6	FALSE	D3 2	MYOD	UNKNOWN	SYBR	None				1.58155	0.62302	4.01481	33.1634	33.8879	0.822676		8.63285	0.484069	-0.661342	TRUE	94.1185	0.071186		TRUE		1	40		Y	N	N	N	N	N	N	N
223	J7	FALSE	D3 3	MYOD	UNKNOWN	SYBR	None				1.47685	0.0924771	23.585	34.3971	35.6529	1.77585		8.73168	1.25604	-0.56252	TRUE	94.1185	0.071186		TRUE		1	40		Y	N	N	N	N	N	N	N
224	J8	FALSE	D6 1	MYOD	UNKNOWN	SYBR	None							Undetermined							TRUE	64.0951	0.071186	72.1277	TRUE	89.378	1	40		N	N	N	Y	N	N	N	Y
227	J11	FALSE	D12 1	MYOD	UNKNOWN	SYBR	None				40035.9	28146	56948.6	25.8253	25.9176	0.0866935		-5.99481	0.1831	-15.289	TRUE	94.1185	0.071186		TRUE		1	40		N	N	N	N	N	N	N	N
228	J12	FALSE	D12 2	MYOD	UNKNOWN	SYBR	None				149203	114110	195090	24.0086	23.8255	0.228184		-7.89272	0.139335	-17.1869	TRUE	94.1185	0.071186		TRUE		1	40		N	N	N	N	N	N	N	N
229	J13	FALSE	D12 3	MYOD	UNKNOWN	SYBR	None				139646	94475.8	206411	23.362	23.1697	0.350329		-7.79721	0.203048	-17.0914	TRUE	94.1185	0.071186		TRUE		1	40		N	N	N	N	N	N	N	N
230	J14	FALSE	NTC	MYOD	UNKNOWN	SYBR	None							Undetermined							TRUE	84.7691	0.071186	67.3871	TRUE	70.0208	1	40		N	Y	N	Y	N	N	N	Y
232	J16	FALSE	D6 1	RPLP0	UNKNOWN	SYBR	None							37.0463	37.0463						TRUE	83.0572	0.488241		TRUE		1	40		N	N	N	N	N	N	N	N
233	J17	FALSE	D6 2	RPLP0	UNKNOWN	SYBR	None							36.0433	36.5796	0.758382					TRUE	83.0572	0.488241		TRUE		1	40		Y	N	N	N	N	N	N	N
235	J19	FALSE	D12 1	RPLP0	UNKNOWN	SYBR	None							31.7651	31.9124	0.305059					TRUE	83.0572	0.488241		TRUE		1	40		N	N	N	N	N	N	N	N
236	J20	FALSE	D12 2	RPLP0	UNKNOWN	SYBR	None							31.6775	31.7182	0.0785835					TRUE	83.0572	0.488241		TRUE		1	40		N	N	N	N	N	N	N	N
237	J21	FALSE	D12 3	RPLP0	UNKNOWN	SYBR	None							30.9733	30.9669	0.0309094					TRUE	83.0572	0.488241		TRUE		1	40		N	N	N	N	N	N	N	N
238	J22	FALSE	NTC	RPLP0	UNKNOWN	SYBR	None							Undetermined	33.9671						TRUE	64.4901	0.488241	68.4406	TRUE	83.1889	1	40		N	Y	N	Y	N	N	N	Y
242	K2	FALSE	D0 1	MYOD	UNKNOWN	SYBR	None				1	0.331255	3.01882	34.5682	35.6229	0.988642		9.2942	0.57411	0	TRUE	94.1185	0.071186		TRUE		1	40		Y	N	N	N	N	N	N	N
243	K3	FALSE	D0 2	MYOD	UNKNOWN	SYBR	None				0.281097	0.0138742	5.69514	39.4636	37.2662	2.69572		11.1251	1.56336	1.83086	TRUE	90.0364	0.071186	64.0951	TRUE		1	40		Y	N	N	N	N	N	N	Y
244	K4	FALSE	D0 3	MYOD	UNKNOWN	SYBR	None				2.26092	1.99468	2.5627	33.2256	33.1994	0.0370407		8.11729	0.0567969	-1.17691	TRUE	94.1185	0.071186		TRUE		1	40		N	N	N	N	N	N	N	N
245	K5	FALSE	D3 1	MYOD	UNKNOWN	SYBR	None				7.43688	1.77606	31.1403	32.6135	32.8222	1.27493		6.3995	0.744122	-2.8947	TRUE	94.1185	0.071186		TRUE		1	40		Y	N	N	N	N	N	N	N
246	K6	FALSE	D3 2	MYOD	UNKNOWN	SYBR	None				1.58155	0.62302	4.01481	34.7822	33.8879	0.822676		8.63285	0.484069	-0.661342	TRUE	94.1185	0.071186		TRUE		1	40		Y	N	N	N	N	N	N	N
247	K7	FALSE	D3 3	MYOD	UNKNOWN	SYBR	None				1.47685	0.0924771	23.585	36.9086	35.6529	1.77585		8.73168	1.25604	-0.56252	TRUE	93.9868	0.071186		TRUE		1	40		Y	N	N	N	N	N	N	N
248	K8	FALSE	D6 1	MYOD	UNKNOWN	SYBR	None							Undetermined							TRUE	64.2268	0.071186	89.773	TRUE	81.6087	1	40		N	N	N	Y	N	N	N	Y
249	K9	FALSE	D6 2	MYOD	UNKNOWN	SYBR	None				2481.69	140.53	43825.6	35.3962	34.5966	1.13077		-1.98291	0.96275	-11.2771	TRUE	93.9868	0.071186	68.3089	TRUE		1	40		Y	N	N	N	N	N	N	Y
251	K11	FALSE	D12 1	MYOD	UNKNOWN	SYBR	None				40035.9	28146	56948.6	25.9974	25.9176	0.0866935		-5.99481	0.1831	-15.289	TRUE	94.1185	0.071186		TRUE		1	40		N	N	N	N	N	N	N	N
252	K12	FALSE	D12 2	MYOD	UNKNOWN	SYBR	None				149203	114110	195090	23.5699	23.8255	0.228184		-7.89272	0.139335	-17.1869	TRUE	94.1185	0.071186		TRUE		1	40		N	N	N	N	N	N	N	N
253	K13	FALSE	D12 3	MYOD	UNKNOWN	SYBR	None				139646	94475.8	206411	23.3818	23.1697	0.350329		-7.79721	0.203048	-17.0914	TRUE	94.1185	0.071186		TRUE		1	40		N	N	N	N	N	N	N	N
254	K14	FALSE	NTC	MYOD	UNKNOWN	SYBR	None							Undetermined							TRUE	84.7691	0.071186	67.1238	TRUE	90.1681	1	40		N	Y	N	Y	N	N	N	Y
257	K17	FALSE	D6 2	RPLP0	UNKNOWN	SYBR	None							37.1158	36.5796	0.758382					TRUE	82.9256	0.488241		TRUE		1	40		Y	N	N	N	N	N	N	N
258	K18	FALSE	D6 3	RPLP0	UNKNOWN	SYBR	None							37.0506	37.0278	0.0322015					TRUE	82.9256	0.488241		TRUE		1	40		N	N	N	N	N	N	N	N
259	K19	FALSE	D12 1	RPLP0	UNKNOWN	SYBR	None							32.2632	31.9124	0.305059					TRUE	83.0572	0.488241		TRUE		1	40		N	N	N	N	N	N	N	N
260	K20	FALSE	D12 2	RPLP0	UNKNOWN	SYBR	None							31.8088	31.7182	0.0785835					TRUE	83.0572	0.488241		TRUE		1	40		N	N	N	N	N	N	N	N
261	K21	FALSE	D12 3	RPLP0	UNKNOWN	SYBR	None							30.9333	30.9669	0.0309094					TRUE	83.0572	0.488241		TRUE		1	40		N	N	N	N	N	N	N	N
262	K22	FALSE	NTC	RPLP0	UNKNOWN	SYBR	None							Undetermined	33.9671						TRUE	82.9256	0.488241	64.7535	TRUE		1	40		N	Y	N	Y	N	N	N	Y
266	L2	FALSE	D0 1	MYOD	UNKNOWN	SYBR	None				1	0.331255	3.01882	35.7718	35.6229	0.988642		9.2942	0.57411	0	TRUE	94.1185	0.071186		TRUE		1	40		Y	N	N	N	N	N	N	N
267	L3	FALSE	D0 2	MYOD	UNKNOWN	SYBR	None				0.281097	0.0138742	5.69514	34.2582	37.2662	2.69572		11.1251	1.56336	1.83086	TRUE	94.1185	0.071186		TRUE		1	40		Y	N	N	N	N	N	N	N
269	L5	FALSE	D3 1	MYOD	UNKNOWN	SYBR	None				7.43688	1.77606	31.1403	31.6644	32.8222	1.27493		6.3995	0.744122	-2.8947	TRUE	94.1185	0.071186		TRUE		1	40		Y	N	N	N	N	N	N	N
270	L6	FALSE	D3 2	MYOD	UNKNOWN	SYBR	None				1.58155	0.62302	4.01481	33.7179	33.8879	0.822676		8.63285	0.484069	-0.661342	TRUE	94.1185	0.071186		TRUE		1	40		Y	N	N	N	N	N	N	N
271	L7	FALSE	D3 3	MYOD	UNKNOWN	SYBR	None							Undetermined	35.6529	1.77585					TRUE	90.4314	0.071186	72.9178	TRUE	64.8852	1	40		N	N	N	N	N	N	N	Y
272	L8	FALSE	D6 1	MYOD	UNKNOWN	SYBR	None							Undetermined							TRUE	90.2997	0.071186	73.9712	TRUE	63.9634	1	40		N	N	N	Y	N	N	N	Y
273	L9	FALSE	D6 2	MYOD	UNKNOWN	SYBR	None				2481.69	140.53	43825.6	33.7971	34.5966	1.13077		-1.98291	0.96275	-11.2771	TRUE	94.1185	0.071186	68.0455	TRUE		1	40		Y	N	N	N	N	N	N	Y
274	L10	FALSE	D6 3	MYOD	UNKNOWN	SYBR	None							Undetermined							TRUE	90.4314	0.071186	64.4901	TRUE		1	40		N	N	N	Y	N	N	N	Y
275	L11	FALSE	D12 1	MYOD	UNKNOWN	SYBR	None				40035.9	28146	56948.6	25.93	25.9176	0.0866935		-5.99481	0.1831	-15.289	TRUE	94.1185	0.071186		TRUE		1	40		N	N	N	N	N	N	N	N
276	L12	FALSE	D12 2	MYOD	UNKNOWN	SYBR	None				149203	114110	195090	23.898	23.8255	0.228184		-7.89272	0.139335	-17.1869	TRUE	94.1185	0.071186		TRUE		1	40		N	N	N	N	N	N	N	N
277	L13	FALSE	D12 3	MYOD	UNKNOWN	SYBR	None				139646	94475.8	206411	22.7654	23.1697	0.350329		-7.79721	0.203048	-17.0914	TRUE	94.1185	0.071186		TRUE		1	40		N	N	N	N	N	N	N	N
278	L14	FALSE	NTC	MYOD	UNKNOWN	SYBR	None							Undetermined							TRUE	90.0364	0.071186	63.9634	TRUE		1	40		N	Y	N	Y	N	N	N	Y
282	L18	FALSE	D6 3	RPLP0	UNKNOWN	SYBR	None							37.0051	37.0278	0.0322015					TRUE	82.9256	0.488241		TRUE		1	40		N	N	N	N	N	N	N	N
283	L19	FALSE	D12 1	RPLP0	UNKNOWN	SYBR	None							31.7089	31.9124	0.305059					TRUE	83.0572	0.488241		TRUE		1	40		N	N	N	N	N	N	N	N
284	L20	FALSE	D12 2	RPLP0	UNKNOWN	SYBR	None							31.6683	31.7182	0.0785835					TRUE	83.0572	0.488241		TRUE		1	40		N	N	N	N	N	N	N	N
285	L21	FALSE	D12 3	RPLP0	UNKNOWN	SYBR	None							30.9942	30.9669	0.0309094					TRUE	83.0572	0.488241		TRUE		1	40		N	N	N	N	N	N	N	N
286	L22	FALSE	NTC	RPLP0	UNKNOWN	SYBR	None							33.9671	33.9671						TRUE	82.6622	0.488241		TRUE		1	40		N	N	Y	N	N	Y	Y	N
290	M2	FALSE	D0 1	MYOG	UNKNOWN	SYBR	None							Undetermined							TRUE	64.7535	0.209028		TRUE		1	40		N	N	N	Y	N	N	N	N
291	M3	FALSE	D0 2	MYOG	UNKNOWN	SYBR	None							Undetermined							TRUE	64.6218	0.209028	71.4693	TRUE	87.7978	1	40		N	N	N	Y	N	N	N	Y
292	M4	FALSE	D0 3	MYOG	UNKNOWN	SYBR	None							Undetermined							TRUE	64.2268	0.209028	90.1681	TRUE	72.1277	1	40		N	N	N	Y	N	N	N	Y
293	M5	FALSE	D3 1	MYOG	UNKNOWN	SYBR	None							30.737	30.8955	0.147468		4.47282	0.138373		TRUE	90.5631	0.209028		TRUE		1	40		N	N	N	N	N	N	N	N
294	M6	FALSE	D3 2	MYOG	UNKNOWN	SYBR	None							30.8723	31.1428	0.437513		5.88779	0.269314		TRUE	90.5631	0.209028		TRUE		1	40		N	N	N	N	N	N	N	N
295	M7	FALSE	D3 3	MYOG	UNKNOWN	SYBR	None							33.0393	33.125	0.717711		6.20381	0.415344		TRUE	90.5631	0.209028		TRUE		1	40		Y	N	N	N	N	N	N	N
296	M8	FALSE	D6 1	MYOG	UNKNOWN	SYBR	None							30.9823	31.5578	0.579758		-5.48857			TRUE	90.5631	0.209028		TRUE		1	40		Y	N	N	N	N	N	N	N
297	M9	FALSE	D6 2	MYOG	UNKNOWN	SYBR	None							32.3018	32.1137	0.170313		-4.46588	0.545197		TRUE	90.5631	0.209028		TRUE		1	40		N	N	N	N	N	N	N	N
298	M10	FALSE	D6 3	MYOG	UNKNOWN	SYBR	None							33.085	32.7564	0.689314		-4.27138	0.398626		TRUE	90.5631	0.209028		TRUE		1	40		Y	N	N	N	N	N	N	N
299	M11	FALSE	D12 1	MYOG	UNKNOWN	SYBR	None							25.0067	24.9117	0.117767		-7.00074	0.188794		TRUE	90.6948	0.209028		TRUE		1	40		N	N	N	N	N	N	N	N
300	M12	FALSE	D12 2	MYOG	UNKNOWN	SYBR	None							23.6062	24.0151	0.365761		-7.70306	0.215991		TRUE	90.6948	0.209028		TRUE		1	40		N	N	N	N	N	N	N	N
301	M13	FALSE	D12 3	MYOG	UNKNOWN	SYBR	None							23.2637	23.3664	0.175121		-7.60053	0.102669		TRUE	90.6948	0.209028		TRUE		1	40		N	N	N	N	N	N	N	N
302	M14	FALSE	NTC	MYOG	UNKNOWN	SYBR	None							Undetermined	39.1665						TRUE	90.8265	0.209028	64.7535	TRUE		1	40		N	Y	N	Y	N	N	N	Y
314	N2	FALSE	D0 1	MYOG	UNKNOWN	SYBR	None							Undetermined							TRUE	79.3702	0.209028	64.3584	TRUE		1	40		N	N	N	Y	N	N	N	Y
315	N3	FALSE	D0 2	MYOG	UNKNOWN	SYBR	None							Undetermined							TRUE	64.3584	0.209028	91.0898	TRUE	79.5018	1	40		N	N	N	N	N	N	N	Y
316	N4	FALSE	D0 3	MYOG	UNKNOWN	SYBR	None							Undetermined							TRUE	64.2268	0.209028	89.5097	TRUE		1	40		N	N	N	Y	N	N	N	Y
317	N5	FALSE	D3 1	MYOG	UNKNOWN	SYBR	None							31.0287	30.8955	0.147468		4.47282	0.138373		TRUE	90.5631	0.209028		TRUE		1	40		N	N	N	N	N	N	N	N
318	N6	FALSE	D3 2	MYOG	UNKNOWN	SYBR	None							30.9085	31.1428	0.437513		5.88779	0.269314		TRUE	90.4314	0.209028		TRUE		1	40		N	N	N	N	N	N	N	N
319	N7	FALSE	D3 3	MYOG	UNKNOWN	SYBR	None							33.8817	33.125	0.717711		6.20381	0.415344		TRUE	90.5631	0.209028		TRUE		1	40		Y	N	N	N	N	N	N	N
320	N8	FALSE	D6 1	MYOG	UNKNOWN	SYBR	None							32.1417	31.5578	0.579758		-5.48857			TRUE	90.5631	0.209028		TRUE		1	40		Y	N	N	N	N	N	N	N
321	N9	FALSE	D6 2	MYOG	UNKNOWN	SYBR	None							31.97	32.1137	0.170313		-4.46588	0.545197		TRUE	90.4314	0.209028		TRUE		1	40		N	N	N	N	N	N	N	N
322	N10	FALSE	D6 3	MYOG	UNKNOWN	SYBR	None							31.9643	32.7564	0.689314		-4.27138	0.398626		TRUE	90.5631	0.209028		TRUE		1	40		Y	N	N	N	N	N	N	N
323	N11	FALSE	D12 1	MYOG	UNKNOWN	SYBR	None							24.7799	24.9117	0.117767		-7.00074	0.188794		TRUE	90.6948	0.209028		TRUE		1	40		N	N	N	N	N	N	N	N
324	N12	FALSE	D12 2	MYOG	UNKNOWN	SYBR	None							24.3109	24.0151	0.365761		-7.70306	0.215991		TRUE	90.6948	0.209028		TRUE		1	40		N	N	N	N	N	N	N	N
325	N13	FALSE	D12 3	MYOG	UNKNOWN	SYBR	None							23.2669	23.3664	0.175121		-7.60053	0.102669		TRUE	90.6948	0.209028		TRUE		1	40		N	N	N	N	N	N	N	N
326	N14	FALSE	NTC	MYOG	UNKNOWN	SYBR	None							Undetermined	39.1665						TRUE	90.6948	0.209028	64.3584	TRUE		1	40		N	Y	N	Y	N	N	N	Y
338	O2	FALSE	D0 1	MYOG	UNKNOWN	SYBR	None							Undetermined							TRUE	64.3584	0.209028		TRUE		1	40		N	N	N	Y	N	N	N	N
339	O3	FALSE	D0 2	MYOG	UNKNOWN	SYBR	None							Undetermined							TRUE	64.3584	0.209028	90.6948	TRUE	88.0611	1	40		N	N	N	Y	N	N	N	Y
340	O4	FALSE	D0 3	MYOG	UNKNOWN	SYBR	None							Undetermined							TRUE	64.6218	0.209028	90.1681	TRUE		1	40		N	N	N	Y	N	N	N	Y
341	O5	FALSE	D3 1	MYOG	UNKNOWN	SYBR	None							30.9208	30.8955	0.147468		4.47282	0.138373		TRUE	90.4314	0.209028		TRUE		1	40		N	N	N	N	N	N	N	N
342	O6	FALSE	D3 2	MYOG	UNKNOWN	SYBR	None							31.6476	31.1428	0.437513		5.88779	0.269314		TRUE	90.4314	0.209028		TRUE		1	40		N	N	N	N	N	N	N	N
343	O7	FALSE	D3 3	MYOG	UNKNOWN	SYBR	None							32.454	33.125	0.717711		6.20381	0.415344		TRUE	90.4314	0.209028		TRUE		1	40		Y	N	N	N	N	N	N	N
344	O8	FALSE	D6 1	MYOG	UNKNOWN	SYBR	None							31.5493	31.5578	0.579758		-5.48857			TRUE	90.5631	0.209028		TRUE		1	40		Y	N	N	N	N	N	N	N
345	O9	FALSE	D6 2	MYOG	UNKNOWN	SYBR	None							32.0692	32.1137	0.170313		-4.46588	0.545197		TRUE	90.5631	0.209028		TRUE		1	40		N	N	N	N	N	N	N	N
346	O10	FALSE	D6 3	MYOG	UNKNOWN	SYBR	None							33.22	32.7564	0.689314		-4.27138	0.398626		TRUE	90.5631	0.209028		TRUE		1	40		Y	N	N	N	N	N	N	N
347	O11	FALSE	D12 1	MYOG	UNKNOWN	SYBR	None							24.9484	24.9117	0.117767		-7.00074	0.188794		TRUE	90.6948	0.209028		TRUE		1	40		N	N	N	N	N	N	N	N
348	O12	FALSE	D12 2	MYOG	UNKNOWN	SYBR	None							24.1283	24.0151	0.365761		-7.70306	0.215991		TRUE	90.6948	0.209028		TRUE		1	40		N	N	N	N	N	N	N	N
349	O13	FALSE	D12 3	MYOG	UNKNOWN	SYBR	None							23.5686	23.3664	0.175121		-7.60053	0.102669		TRUE	90.6948	0.209028		TRUE		1	40		N	N	N	N	N	N	N	N
350	O14	FALSE	NTC	MYOG	UNKNOWN	SYBR	None							39.1665	39.1665			5.19935			TRUE	78.5801	0.209028		TRUE		1	40		N	N	N	N	N	N	N	N
362	P2	FALSE	D0 1																											N	N	N	N	N	N	N	N
363	P3	FALSE	D0 2																											N	N	N	N	N	N	N	N
364	P4	FALSE	D0 3																											N	N	N	N	N	N	N	N
365	P5	FALSE	D3 1																											N	N	N	N	N	N	N	N
366	P6	FALSE	D3 2																											N	N	N	N	N	N	N	N
367	P7	FALSE	D3 3																											N	N	N	N	N	N	N	N
368	P8	FALSE	D6 1																											N	N	N	N	N	N	N	N
369	P9	FALSE	D6 2																											N	N	N	N	N	N	N	N
370	P10	FALSE	D6 3																											N	N	N	N	N	N	N	N
371	P11	FALSE	D12 1																											N	N	N	N	N	N	N	N
372	P12	FALSE	D12 2																											N	N	N	N	N	N	N	N
373	P13	FALSE	D12 3																											N	N	N	N	N	N	N	N
374	P14	FALSE	NTC																											N	N	N	N	N	N	N	N
Analysis Type	Singleplex
Endogenous Control	RPLP0
RQ Min/Max Confidence Level	95.0
Reference Sample	D0 1

[truncated: 4 more sheets: Fig. S10B, Fig. S15A, Fig. S17 HeLa, Fig. S17 HSkM]
